# Supplementary material for: DIACYLGLYCEROL KINASE 5 participates in flagellin-induced signaling in Arabidopsis
Source: Plant Physiol. 2022 Jul 28;190(3):1978–96. doi: 10.1093/plphys/kiac354 (PMC9614507; doi:10.1093/plphys/kiac354)
Supplement: kiac354_Supplementary_Data [file kiac354_supplementary_data.zip]

Archive with 2 entries (2 files):
- Supplemental Material_PROD.pdf
- Supplemental Table S2_PROD.xlsx
