# Supplementary material for: DIACYLGLYCEROL KINASE 5 participates in flagellin-induced signaling in Arabidopsis
Source: Plant Physiol. 2022 Jul 28;190(3):1978–96. doi: 10.1093/plphys/kiac354 (PMC9614507; doi:10.1093/plphys/kiac354)
Supplement: kiac354_Supplementary_Data [file kiac354_supplementary_data.zip › Supplemental Table S2_PROD.xlsx]

## Sheet: Concatenation
Supplemental Table S2. Gene expression in dgk5.1 and WT plants treated or not treated with flg22.
Eleven-day-old seedlings grown in liquid medium were treated by 1 µM flg22 for 60 min. RNAs were extracted and used for transcriptome analysis using CATMA microarray chip. The analysis was done in two independent biological repetitions, with two dye-swaps for three comparisons: “WT vs. dgk5.1”; “WT vs. WT+flg22”; “dgk5.1 vs. dgk5.1+flg22”.
intensity						p_value
7	10		13				1e-08	0.05
									1	release	2018-04-01	2018-04-01	2018-04-01
										repet	RepBio	RepBio	RepBio
logRatio										misc
										misc
	-2.5		-1.5	-1			1	1.5	2.5	Project nb	AU17_01	AU17_01	AU17_01
										Title	dgk5_bis	dgk5_bis	dgk5_bis
	Validation L.S. et St.P. le 19/03/2018									Sample type	Seedling	Seedling	Seedling
										R sample	dgk5_RepBio	col0flg_RepBio	dgk5flg_RepBio
										G sample	col0_RepBio	col0_RepBio	dgk5_RepBio
N°	ID CATMAv7	TYPE	CAT	ANNOT_TYPE	CHRZ	ID CATMAv5	AGI	ANNOTATION	gene / no-gene		Rat	Rat	Rat		Concatenation
36772	CATMA3OA43775R1	E2	OA	CDS	3	CATMA3A43775,CATMA3A43775_N,CATMA3C57691	AT3G50770	"calmodulin-related protein, putative"	AT3G50770		-0.943039	-2.38104	-2.3088		bbb
15587	CATMA1ON92446F1	E2	ON	CDS	1	0	AT1G28660	"lipase, putative"	AT1G28660		-0.600921	-1.97141	-2.10823		bbb
21036	CATMA2OA23980R1	E2	OA	CDS	2	CATMA2A23980	AT2G25625	"unknown protein"	AT2G25625		-0.692651	-1.77691	-1.53911		bbb
21072	CATMA2OA24180R1	E2	OA	CDS	2	CATMA2A24180	AT2G25780	"unknown protein"	AT2G25780		-0.775634	-0.977692	-1.1199		bbb
1418	CATMA1OA08080R1	E3	OA	CDS	1	CATMA1A08080	AT1G09240	"nicotianamine synthase, putative"	AT1G09240		-0.578809	-1.35034	-1.10572		bbb
61327	CATMA5OA35090F1	E2	OA	CDS	5	CATMA5A35090	AT5G39510,AT5G39520	"unknown protein"	AT5G39520		-0.573611	-0.736949	-1.0096		bbb
24543	CATMA2OA45105F1	E2	OA	CDS	2	CATMA2A45105	AT2G46680	"ATHB-7 (ARABIDOPSIS THALIANA HOMEOBOX 7)"	AT2G46680		-0.619488	-1.01905	-0.988468		bbb
63625	CATMA5OA49760F1	E2	OA	CDS	5	CATMA5A49760	AT5G53870	"plastocyanin-like domain-containing protein"	AT5G53870		-0.661703	-0.762329	-0.902963		bbb
62073	CATMA5OA40010F1	E2	OA	CDS	5	CATMA5A40010	AT5G44260	"zinc finger (CCCH-type) family protein"	AT5G44260		-0.595306	-1.10781	-0.89942		bbb
64901	CATMA5OA57200F1	E2	OA	CDS	5	CATMA5A57200	AT5G61600	"ethylene-responsive element-binding family protein"	AT5G61600		-0.543566	-0.916674	-0.885284		bbb
27728	CATMA2ON101879R1	V3	ON	CDS_Eugene	2	0	AT2E37260	0	AT2E37260		-1.24292	-0.73502	-0.878501		bbb
42394	CATMA3ON91054F2	E2	ON	CDS	3	0	AT3G59930	"unknown protein"	AT3G59930		-0.578396	-0.731932	-0.873222		bbb
9945	CATMA1OA66190F1	E2	OA	CDS	1	CATMA1A66190	AT1G76960	"unknown protein"	AT1G76960		-0.654918	-0.730469	-0.840217		bbb
72066	CATMA5ON99410R1	E2	ON	CDS	5	0	AT5G20240	"PI (PISTILLATA); DNA binding / transcription factor"	AT5G20240		-0.951669	-0.396275	-0.771106		bcb
23393	CATMA2OA38210F1	E2	OA	CDS	2	CATMA2A38210	AT2G39975,AT2G39980	"transferase family protein"	AT2G39980		-0.668744	-1.05191	-0.767949		bbb
15215	CATMA1ON92231F1	E3	ON	CDS	1	0	AT1G77145AT1G77145,AT1G77160	"unknown protein"	AT1G77145		-0.593489	-0.838295	-0.764365		bbb
8175	CATMA1OA55360F1	E2	OA	CDS	1	CATMA1A55360	AT1G66100	"thionin, putative"	AT1G66100		-1.47344	-0.877944	-0.763953		bbb
20159	CATMA2OA18460F1	E2	OA	CDS	2	CATMA2A18460	AT2G19970	"pathogenesis-related protein, putative"	AT2G19970		-1.02104	-0.814729	-0.75673		bbb
72058	CATMA5ON99399R1	V3	ON	CDS_Eugene	5	0	AT5E18190	0	AT5E18190		-1.06271	-0.621678	-0.747733		bbb
22267	CATMA2OA31540F1	E2	OA	CDS	2	CATMA2A31540	AT2G33380	"RD20 (RESPONSIVE TO DESSICATION 20); calcium ion binding"	AT2G33380		-0.910325	-0.408389	-0.732117		bcb
36879	CATMA3OA44410F1	E2	OA	CDS	3	CATMA3A44410	AT3G51390,AT3G51400	"unknown protein"	AT3G51400		-0.556854	-0.696663	-0.700874		bbb
48602	CATMA4OA25450R1	E2	OA	CDS	4	CATMA4A25450	AT4G23600	"CORI3 (CORONATINE INDUCED 1, JASMONIC ACID RESPONSIVE 2); transaminase"	AT4G23600		-0.757557	-0.585854	-0.690363		bcb
39977	CATMA3OC57822F1	E2	OC	CDS	3	CATMA3A49380,CATMA3C57822	AT3G56400	"WRKY70 (WRKY DNA-binding protein 70); transcription factor"	AT3G56400		-0.606516	-1.46739	-0.683724		bbb
69165	CATMA5ON91726F1	E3	ON	CDS	5	0	AT5G39130	"germin-like protein, putative"	AT5G39130		-0.881595	-0.499734	-0.620815		bcb
59356	CATMA5OA17210R1	E2	OA	CDS	5	CATMA5A17210	AT5G18840	"sugar transporter, putative"	AT5G18840		-0.624142	-0.311335	-0.61733		bcb
1268	CATMA1OA07300R1	E2	OA	CDS	1	CATMA1A07300	AT1G08310,AT1G08315	"esterase/lipase/thioesterase family protein"	AT1G08310		-0.583996	-0.456306	-0.610842		bcc
58603	CATMA5OA12400F1	E2	OA	CDS	5	CATMA5A12400	AT5G14180	"lipase family protein"	AT5G14180		-0.53717	-0.27167	-0.60721		bcc
34670	CATMA3OA25080R1	E2	OA	CDS	3	CATMA3A25080	AT3G25240	"unknown protein"	AT3G25240		-0.571261	-0.594831	-0.597223		bcc
5851	CATMA1OA39330F1	E2	OA	CDS	1	CATMA1A39330	AT1G48260	"CIPK17 (CIPK17); kinase"	AT1G48260		-0.78174	-0.438212	-0.574518		bcc
36418	CATMA3OA41540R1	E2	OA	CDS	3	CATMA3A41540	AT3G48580	"xyloglucan:xyloglucosyl transferase, putative / xyloglucan endotransglycosylase, putative / endo-xyloglucan transferase, putative"	AT3G48580		-1.33244	-0.833352	-0.567681		bbc
59189	CATMA5OA16140F1	E2	OA	CDS	5	CATMA5A16140	AT5G17860	"cation exchanger, putative (CAX7)"	AT5G17860		-0.645634	-0.570343	-0.543736		bcc
69185	CATMA5ON91740F1	E3	ON	CDS	5	0	AT5G39160	"germin-like protein (GLP2a) (GLP5a)"	AT5G39160		-0.930503	-0.437848	-0.529657		bcc
46785	CATMA4OA12870F1	E2	OA	CDS	4	CATMA4A12870	AT4G12730	"FLA2 (FLA2)"	AT4G12730		-0.645256	-0.584645	-0.501018		bcc
61289	CATMA5OA34805F1	E3	OA	CDS	5	CATMA5A34805	AT5G39190	"GLP2A (GERMIN-LIKE PROTEIN 2A); manganese ion binding / metal ion binding / nutrient reservoir"	AT5G39190		-1.02894	-0.496408	-0.495031		bcc
4380	CATMA1OA26540R1	E2	OA	CDS	1	CATMA1A26540	AT1G28360	"ATERF12/ERF12 (ERF domain protein 12); DNA binding / transcription factor/ transcriptional repressor"	AT1G28360		-0.572307	-0.450688	-0.493352		bcc
25423	CATMA2OC47269F1	E2	OC	CDS	2	CATMA2A17210,CATMA2A17210_N,CATMA2C47269	AT2G18550	"ATHB21/HB-2 (homeobox-2); DNA binding / transcription factor"	AT2G18550		-0.599957	-0.835659	-0.489033		bbc
25862	CATMA2OC47600R1	E3	OC	CDS	2	CATMA2C47600	AT2G35070	"unknown protein"	AT2G35070		-0.589296	-0.112435	-0.47889		bcc
25164	CATMA2OC47060R1	E2	OC	CDS	2	CATMA2C47060	AT2G04450	"ATNUDT6 (Arabidopsis thaliana Nudix hydrolase homolog 6); ADP-ribose diphosphatase/ NAD binding / hydrolase"	AT2G04450		-0.628368	-0.305036	-0.473587		bcc
52062	CATMA4OC42448R1	E2	OC	CDS	4	CATMA4C42448	AT4G22210	"LCR85 (Low-molecular-weight cysteine-rich 85)"	AT4G22210		-0.564563	-0.194907	-0.445202		bcc
8721	CATMA1OA58770F1	E2	OA	CDS	1	CATMA1A58770	AT1G69480	"EXS family protein / ERD1/XPR1/SYG1 family protein"	AT1G69480		-0.530594	-0.475521	-0.444713		bcc
19948	CATMA2OA17090R1	E3	OA	CDS	2	CATMA2A17090	AT2G18420	"unknown protein"	AT2G18420		-0.621283	-0.218919	-0.444232		bcc
57132	CATMA5OA03620R1	E2	OA	CDS	5	CATMA5A03620	AT5G04390	"zinc finger (C2H2 type) family protein"	AT5G04390		-1.09059	-0.498845	-0.438666		bcc
34717	CATMA3OA25400F1	E2	OA	CDS	3	CATMA3A25400	AT3G25620	"ABC transporter family protein"	AT3G25620		-0.53156	-0.242885	-0.426648		bcc
71965	CATMA5ON99289F1	E2	ON	CDS	5	0	AT5G10140	"FLC (FLOWERING LOCUS C)"	AT5G10140		-0.644204	-0.00871704	-0.422316		bcc
52355	CATMA4OC42669F1	E2	OC	CDS	4	CATMA4C42669	AT4G37150	"esterase, putative"	AT4G37150		-0.595998	-0.512543	-0.40389		bcc
46676	CATMA4OA12020R1	E2	OA	CDS	4	CATMA4A12020	AT4G11910	"unknown protein"	AT4G11910		-0.592509	-0.4889	-0.402006		bcc
67542	CATMA5OC65131R1	E2	OC	CDS	5	CATMA5C65131	AT5G65070	"MAF4 (MADS AFFECTING FLOWERING 4); transcription factor"	AT5G65070		-1.94284	-0.111251	-0.38482		bcc
62050	CATMA5OA39880R1	E3	OA	CDS	5	CATMA5A39880	AT5G44130	"fasciclin-like arabinogalactan-protein, putative"	AT5G44130		-0.683024	-0.465847	-0.381548		bcc
69012	CATMA5ON91631R1	E3	ON	CDS	5	0	AT5G33355	"unknown protein"	AT5G33355		-0.74429	-0.710905	-0.375122		bbc
14054	CATMA1ON102219R1	E2	ON	CDS	1	0	AT1G21360	"GLTP2 (GLYCOLIPID TRANSFER PROTEIN 2)"	AT1G21360		-0.691165	-0.71689	-0.36738		bbc
50196	CATMA4OA34550R1	E2	OA	CDS	4	CATMA4A34550	AT4G32810	"CCD8 (CAROTENOID CLEAVAGE DIOXYGENASE 8)"	AT4G32810		-1.72127	-0.765117	-0.364405		bbc
35665	CATMA3OA35650F1	E2	OA	CDS	3	CATMA3A35650	AT3G43270	"pectinesterase family protein"	AT3G43270		-0.669028	-0.795789	-0.358058		bbc
41622	CATMA3ON100964R1	V2	ON	CDS_Eugene	3	0	AT3E32180	0	AT3E32180		-0.866802	-0.26428	-0.346439		bcc
50223	CATMA4OA34690F1	E2	OA	CDS	4	CATMA4A34690	AT4G32930,AT4G32940	"GAMMA-VPE (Vacuolar processing enzyme gamma); cysteine-type endopeptidase"	AT4G32940		-0.569832	-0.57435	-0.337054		bcc
51695	CATMA4OC42181F1	E2	OC	CDS	4	CATMA4C42181	AT4G09610	"GASA2 (GAST1 PROTEIN HOMOLOG 2)"	AT4G09610		-0.64429	-0.435121	-0.335664		bcc
67544	CATMA5OC65132R1	E2	OC	CDS	5	CATMA5C65132	AT5G65080	"MAF5 (MADS AFFECTING FLOWERING 5)"	AT5G65080		-1.86447	-0.202725	-0.308917		bcc
10228	CATMA1OA67780R1	E2	OA	CDS	1	CATMA1A67780	AT1G78720	"protein transport protein sec61, putative"	AT1G78720		-0.627235	-0.183181	-0.302678		bcc
14737	CATMA1ON102851F1	E2	ON	CDS	1	0	AT1G73500	"ATMKK9 (Arabidopsis thaliana MAP kinase kinase 9); kinase"	AT1G73500		-0.717936	-0.668469	-0.299279		bbc
64225	CATMA5OA53260F1	E2	OA	CDS	5	CATMA5A53260	AT5G57550	"XTR3 (XYLOGLUCAN ENDOTRANSGLYCOSYLASE 3); hydrolase, acting on glycosyl bonds"	AT5G57550		-1.2081	0.230015	-0.292488		bcc
56827	CATMA5OA01680F1	V2	OA	CDS	5	CATMA5A01680	AT5G02600AT5G02590	"heavy-metal-associated domain-containing protein"	AT5G02600		-0.651493	-0.43931	-0.289202		bcc
62368	CATMA5OA42060R1	E2	OA	CDS	5	CATMA5A42060	AT5G46060	"unknown protein"	AT5G46060		-0.648789	-0.693238	-0.28487		bbc
68761	CATMA5ON91480F1	E2	ON	CDS	5	0	AT5G44430	"PDF1.2c (plant defensin 1.2c)"	AT5G44430		-0.846037	-0.504911	-0.283758		bcc
4444	CATMA1OA27080R1	E2	OA	CDS	1	CATMA1A27080	AT1G29100	"copper-binding family protein"	AT1G29100		-1.43605	-0.63585	-0.27207		bbc
14613	CATMA1ON102729F1	E2	ON	CDS	1	0	AT1G62760 AT1E53230	"invertase/pectin methylesterase inhibitor family protein"	AT1G62760		-0.826771	-0.235765	-0.271076		bcc
61639	CATMA5OA37190F1	E2	OA	CDS	5	CATMA5A37190	AT5G41590	"unknown protein"	AT5G41590		-0.581985	-0.345603	-0.260145		bcc
24810	CATMA2OB02740R1	E2	OB	CDS	2	CATMA2B02740	AT2G03850	"late embryogenesis abundant domain-containing protein / LEA domain-containing protein"	AT2G03850		-1.0974	-0.0971889	-0.242531		bcc
7687	CATMA1OA51880F1	E2	OA	CDS	1	0	AT1G62760 AT1E53230	"invertase/pectin methylesterase inhibitor family protein"	AT1G62760		-0.879824	-0.0727536	-0.239973		bcc
3662	CATMA1OA21770R1	E2	OA	CDS	1	CATMA1A21770	AT1G22690	"gibberellin-responsive protein, putative"	AT1G22690		-0.669632	-0.176363	-0.21418		bcc
65753	CATMA5OA61730F1	E2	OA	CDS	5	CATMA5A61730	AT5G66400	"RAB18 (RESPONSIVE TO ABA 18)"	AT5G66400		-1.47915	-0.548533	-0.208567		bcc
39970	CATMA3OC57814R1	E2	OC	CDS	3	CATMA3C57814	AT3G55890	"yippee family protein"	AT3G55890		-0.871054	-0.224937	-0.190327		bcc
35822	CATMA3OA37212R1	E2	OA	CDS	3	CATMA3A37212	AT3G44300	"NIT2 (NITRILASE 2)"	AT3G44300		-0.736419	-0.346727	-0.181504		bcc
40578	CATMA3OD03059R1	E3	OD	CDS	3	CATMA3D03059	AT3G60966	"protein binding / zinc ion binding"	AT3G60966		-0.630805	-0.0522957	-0.175004		bcc
38588	CATMA3OA55060R1	E2	OA	CDS	3	CATMA3A55060	AT3G61930	"unknown protein"	AT3G61930		-0.553035	0.0926378	-0.174265		bcc
20672	CATMA2OA21610R1	E2	OA	CDS	2	CATMA2A21610	AT2G23110	"unknown protein"	AT2G23110		-0.673724	0.0325812	-0.158788		bcc
28358	CATMA2ON90716R1	E3	ON	CDS	2	0	AT2G26020	"PDF1.2b (plant defensin 1.2b)"	AT2G26020		-0.759577	-0.471585	-0.157901		bcc
22408	CATMA2OA32340R1	E2	OA	CDS	2	CATMA2A32340	AT2G34210	"KOW domain-containing transcription factor family protein"	AT2G34210		-0.550898	-0.531568	-0.149406		bcc
22514	CATMA2OA32930R1	E2	OA	CDS	2	CATMA2A32930	AT2G34810	"FAD-binding domain-containing protein"	AT2G34810		-0.618289	-0.233294	-0.143388		bcc
63127	CATMA5OA46750F1	E2	OA	CDS	5	CATMA5A46750	AT5G50790	"nodulin MtN3 family protein"	AT5G50790		-0.536535	-0.0662694	-0.126039		bcc
61343	CATMA5OA35200F1	E2	OA	CDS	5	CATMA5A35200	AT5G39610	"ANAC092/ATNAC2/ATNAC6 (Arabidopsis NAC domain containing protein 92); protein heterodimerization/ protein homodimerization/ transcription factor"	AT5G39610		-0.735462	-0.559763	-0.124735		bcc
21636	CATMA2OA27750R1	E2	OA	CDS	2	CATMA2A27750	AT2G29350	"SAG13 (Senescence-associated gene 13); oxidoreductase"	AT2G29350		-0.857084	-0.0411174	-0.121901		bcc
64898	CATMA5OA57180R1	E2	OA	CDS	5	CATMA5A57180	AT5G61580	6-phosphofructokinase	AT5G61580		-0.535369	-0.197395	-0.120841		bcc
24270	CATMA2OA43546R1	E2	OA	CDS	2	CATMA2A43546	AT2G45130	"SPX (SYG1/Pho81/XPR1) domain-containing protein"	AT2G45130		-0.823994	-0.516014	-0.107521		bcc
5162	CATMA1OA32195R1	E2	OA	CDS	1	CATMA1A32195	AT1G33960	"AIG1 (AVRRPT2-INDUCED GENE 1); GTP binding"	AT1G33960		-0.980489	-0.33399	-0.101406		bcc
20157	CATMA2OA18450F1	E2	OA	CDS	2	CATMA2A18450	AT2G19950	"unknown protein"	AT2G19950		-0.736935	-0.0723435	-0.099267		bcc
35364	CATMA3OA30250R1	E2	OA	CDS	3	CATMA3A30250	AT3G29810	"phytochelatin synthetase family protein / COBRA cell expansion protein COBL2"	AT3G29810		-0.732208	-0.294783	-0.0952499		bcc
8288	CATMA1OA56140R1	E2	OA	CDS	1	CATMA1A56140	ATREP10B_22171AT1G66860	catalytic	AT1G66860		-1.3525	-0.174568	-0.0933685		bcc
25482	CATMA2OC47317R1	E3	OC	CDS	2	CATMA2C47317	AT2G19960	"hAT dimerisation domain-containing protein / transposase-related"	AT2G19960		-0.940673	-0.0262805	-0.0811868		bcc
1437	CATMA1OA08210F1	E2	OA	CDS	1	CATMA1A08210	AT1G09380	"integral membrane family protein / nodulin MtN21-related"	AT1G09380		-0.675031	-0.429288	-0.0772792		bcc
14225	CATMA1ON102375F1	EV3	ON	CDS	1	0	AT1G34440 AT1E34530	"unknown protein"	AT1G34440		-1.04174	0.0400305	-0.0742222		bcc
13313	CATMA1OF02721F1	E3	OF	CDS	1	CATMA_GFT_02721	AT1G77150	"unknown protein"	AT1G77150		-0.580075	-0.193803	-0.0649649		bcc
13978	CATMA1ON102147R1	E2	ON	CDS	1	0	AT1G17020	"SRG1 (SENESCENCE-RELATED GENE 1); oxidoreductase, acting on paired donors, with incorporation or reduction of molecular oxygen, 2-oxoglutarate as one donor, and incorporation of one atom each of oxygen into both donors"	AT1G17020		-0.686304	-0.13045	-0.0601708		bcc
31351	CATMA3OA04970F1	E2	OA	CDS	3	CATMA3A04970	AT3G05937	"unknown protein"	AT3G05937		-0.5325	-0.0670564	-0.0572259		bcc
1787	CATMA1OA10110F1	E2	OA	CDS	1	CATMA1A10110	AT1G11190	"BFN1 (BIFUNCTIONAL NUCLEASE I); nucleic acid binding"	AT1G11190		-0.624159	-0.305799	-0.0516983		bcc
48851	CATMA4OA26700F1	E2	OA	CDS	4	CATMA4A26700	AT4G25000	"AMY1 (ALPHA-AMYLASE-LIKE); alpha-amylase"	AT4G25000		-1.18041	-0.183128	-0.0514134		bcc
52125	CATMA4OC42492F1	E3	OC	CDS	4	CATMA4C42492	AT4G25490	"CBF1 (C-REPEAT/DRE BINDING FACTOR 1); DNA binding / transcription factor/ transcriptional activator"	AT4G25490		-0.592182	-0.121668	-0.0376609		bcc
35949	CATMA3OA38160F1	E2	OA	CDS	3	CATMA3A38160	AT3G45130	"LAS1 (Lanosterol synthase 1); catalytic/ lyase"	AT3G45130		-0.789631	-0.0861558	-0.0213619		bcc
39032	CATMA3OC57084R1	E2	OC	CDS	3	CATMA3C57084	AT3G05400	"sugar transporter, putative"	AT3G05400		-1.00708	-0.358102	-0.0136525		bcc
62991	CATMA5OA45658F1	E2	OA	CDS	5	CATMA5A45658	AT5G49720	"KOR1 (KORRIGAN); hydrolase, hydrolyzing O-glycosyl compounds"	AT5G49720		-0.573154	-0.223704	0.00202467		bcc
54914	CATMA4ON94250R1	E2	ON	CDS	4	CATMA4C42310	AT4G15100	"SCPL30 (serine carboxypeptidase-like 30); serine carboxypeptidase"	AT4G15100		-0.551406	0.100415	0.0219062		bcc
7980	CATMA1OA53980R1	E2	OA	CDS	1	CATMA1A53980	AT1G64660	"ATMGL; catalytic/ methionine gamma-lyase"	AT1G64660		-0.529833	0.112604	0.0276745		bcc
48529	CATMA4OA24855F1	E2	OA	CDS	4	CATMA4A24855	AT4G23100	"RML1 (PHYTOALEXIN DEFICIENT 2, ROOT MERISTEMLESS 1)"	AT4G23100		-0.652342	-0.3786	0.0328877		bcc
36129	CATMA3OA39790F1	E2	OA	CDS	3	CATMA3A39790	AT3G46700	"UDP-glycosyltransferase/ transferase, transferring glycosyl groups"	AT3G46700		-0.58512	0.0994097	0.0349978		bcc
11875	CATMA1OC71855F1	E2	OC	CDS	1	CATMA1C71855	AT1G56000,AT1G56010	"NAC1 (Arabidopsis NAC domain containing protein 21, Arabidopsis NAC domain containing protein 22); transcription factor"	AT1G56010		-0.621929	-0.113553	0.0378856		bcc
67497	CATMA5OC65103F1	E2	OC	CDS	5	CATMA5C65103	AT5G63250	"glycosyl hydrolase family protein 17"	AT5G63250		-0.615626	-0.149802	0.0681463		bcc
50194	CATMA4OA34540R1	E2	OA	CDS	4	CATMA4A34540	AT4G32810	"CCD8 (CAROTENOID CLEAVAGE DIOXYGENASE 8)"	AT4G32810		-0.940739	-0.489185	0.0707272		bcc
71816	CATMA5ON99008R1	E2	ON	CDS	5	0	AT5G01215AT5G01210,AT5G01215	"transferase family protein"	AT5G01210		-0.582228	0.166399	0.0753933		bcc
72138	CATMA5ON99486R1	E2	ON	CDS	5	CATMA5C64447	AT5G25980	"TGG2 (GLUCOSIDE GLUCOHYDROLASE 2); hydrolase, hydrolyzing O-glycosyl compounds"	AT5G25980		-1.24103	0.105375	0.0786235		bcc
37222	CATMA3OA46570R1	E2	OA	CDS	3	CATMA3A46570	AT3G53620	"inorganic pyrophosphatase, putative (soluble) / pyrophosphate phospho-hydrolase, putative / PPase, putative"	AT3G53620		-0.56615	-0.0108069	0.078706		bcc
42011	CATMA3ON101267F1	V2	ON	CDS_Eugene	3	0	AT3E52300 ATCOPIA31_22991	0	AT3E52300		-0.603205	0.0452659	0.0798341		bcc
30313	CATMA2ON98678F1	R4	ON	tRNA/CDS	2,6	0	AT2G07743,ATMG01060,ATMG01060,ATMG01070,ATMG01070	"tRNA-Asp (anticodon: GTC)","hypothetical protein",tRNA-Asp	AT2G07743		-0.542598	-0.453214	0.0909716		bcc
276	CATMA1OA01555R1	E2	OA	CDS	1	CATMA1A01555	AT1G02580	"MEA (MEDEA); transcription factor"	AT1G02580		-0.569658	-0.101006	0.0915068		bcc
70416	CATMA5ON97626R1	V3	ON	Repeat_TAIR	5	0	AT5G03950	0	AT5G03950		-0.628516	0.0344902	0.0946261		bcc
23136	CATMA2OA36695R1	E2	OA	CDS	2	CATMA2A36695	AT2G38400	"AGT3 (ALANINE:GLYOXYLATE AMINOTRANSFERASE 3); alanine-glyoxylate transaminase"	AT2G38400		-0.614823	0.0243121	0.104635		bcc
62555	CATMA5OA43205F1	E2	OA	CDS	5	CATMA5A43205	AT5G47220	"ATERF-2/ATERF2/ERF2 (ETHYLENE RESPONSE FACTOR 2); DNA binding / transcription factor/ transcriptional activator"	AT5G47220		-0.55711	-0.265907	0.108243		bcc
7920	CATMA1OA53650R1	E2	OA	CDS	1	CATMA1A53650	AT1G64360	"unknown protein"	AT1G64360		-0.762636	0.0257117	0.108921		bcc
10373	CATMA1OA68720F1	E2	OA	CDS	1	CATMA1A68720	AT1G79600	"ABC1 family protein"	AT1G79600		-0.571654	-0.157655	0.110352		bcc
56654	CATMA5OA00560R1	E2	OA	CDS	5	CATMA5A00560	AT5G01500	"mitochondrial substrate carrier family protein"	AT5G01500		-0.568025	-0.148197	0.117016		bcc
35295	CATMA3OA29390F1	E2	OA	CDS	3	CATMA3A29390	AT3G29250	oxidoreductase	AT3G29250		-0.550678	0.0638353	0.124641		bcc
10478	CATMA1OA69340R1	E2	OA	CDS	1	CATMA1A69340	AT1G80160	"lactoylglutathione lyase family protein / glyoxalase I family protein"	AT1G80160		-0.710244	0.44135	0.124673		bcc
3738	CATMA1OA22180R1	E2	OA	CDS	1	CATMA1A22180	AT1G23120	"major latex protein-related / MLP-related"	AT1G23120		-0.550918	-0.0260507	0.132149		bcc
65937	CATMA5OA62770F1	E2	OA	CDS	5	CATMA5A62770	AT5G67300,AT5G67310	"CYP81G1 (cytochrome P450, family 81, subfamily G, polypeptide 1); oxygen binding"	AT5G67310		-0.570337	0.334426	0.138664		bcc
2148	CATMA1OA12265R1	E2	OA	CDS	1	CATMA1A12265	AT1G13260	"RAV1 (Related to ABI3/VP1 1); DNA binding / transcription factor"	AT1G13260		-0.688423	-0.0500889	0.140931		bcc
3274	CATMA1OA19180R1	E2	OA	CDS	1	CATMA1A19180	AT1G20180	"unknown protein"	AT1G20180		-0.741732	-0.0705219	0.144651		bcc
68271	CATMA5OF03266F1	E3	OF	CDS	5	CATMA_GFT_03266	AT5G24780	"VSP1 (VEGETATIVE STORAGE PROTEIN 1); acid phosphatase"	AT5G24780		-0.774866	-0.268201	0.145249		bcc
52792	CATMA4OD03183R1	E2	OD	CDS	4	CATMA4D03183,CATMA4D03183_N	AT4G26260	"MIOX4 (MYO-INOSITOL OXYGENASE 4)"	AT4G26260		-0.562129	0.464901	0.151859		bcc
32531	CATMA3OA12040F1	E2	OA	CDS	3	CATMA3A12040	AT3G13020	"hAT dimerisation domain-containing protein"	AT3G13020		-0.547833	-0.118198	0.156027		bcc
14129	CATMA1ON102295F1	E3	ON	CDS	1	0	AT1G29020	"calcium-binding EF hand family protein"	AT1G29020		-0.588307	-0.0211699	0.159268		bcc
32111	CATMA3OA09695F1	E2	OA	CDS	3	CATMA3A09695	AT3G10660	"CPK2 (CALMODULIN-DOMAIN PROTEIN KINASE CDPK ISOFORM 2); calcium- and calmodulin-dependent protein kinase/ kinase"	AT3G10660		-0.63773	0.0887464	0.18152		bcc
3471	CATMA1OA20580F1	E2	OA	CDS	1	CATMA1A20580	AT1G21525	pseudogene	AT1G21525		-1.41971	-0.417581	0.188697		bcc
21571	CATMA2OA27250F1	E3	OA	CDS	2	CATMA2A27250	AT2G28860	"CYP710A4 (cytochrome P450, family 710, subfamily A, polypeptide 4); oxygen binding"	AT2G28860		-0.663727	0.496495	0.205758		bcc
9305	CATMA1OA62230F1	E2	OA	CDS	1	CATMA1A62230	AT1G73010	"phosphoric monoester hydrolase"	AT1G73010		-0.860006	-0.156983	0.21201		bcc
19798	CATMA2OA16180R1	E2	OA	CDS	2	CATMA2A16180	AT2G17500,AT2G17510	"auxin efflux carrier family protein"	AT2G17500		-0.59119	0.238402	0.219148		bcc
38697	CATMA3OA55760F1	E2	OA	CDS	3	CATMA3A55760	AT3G62580,AT3G62590	"lipase class 3 family protein"	AT3G62590		-0.851433	-0.025783	0.233549		bcc
12065	CATMA1OC72011F1	E2	OC	CDS	1	CATMA1C72011	AT1G66400	"calmodulin-related protein, putative"	AT1G66400		-0.611695	-0.0141594	0.237129		bcc
20926	CATMA2OA23210R1	E2	OA	CDS	2	CATMA2A23210	AT2G24840	"MADS-box family protein"	AT2G24840		-0.550834	-0.0336137	0.267067		bcc
31015	CATMA3OA03030F1	E2	OA	CDS	3	CATMA3A03030	AT3G04060	"ANAC046 (Arabidopsis NAC domain containing protein 46); transcription factor"	AT3G04060		-0.654227	-0.134001	0.267496		bcc
36732	CATMA3OA43640R1	E2	OA	CDS	3	CATMA3A43640	AT3G50590	"transducin family protein / WD-40 repeat family protein"	AT3G50590		-0.528031	-0.220339	0.27074		bcc
47001	CATMA4OA14375F1	E2	OA	CDS	4	CATMA4A14375	AT4G14130	"XTR7 (XYLOGLUCAN ENDOTRANSGLYCOSYLASE 7); hydrolase, acting on glycosyl bonds"	AT4G14130		-0.586186	-0.153888	0.274829		bcc
24639	CATMA2OA45740F1	E2	OA	CDS	2	CATMA2A45740	AT2G47270	"transcription factor/ transcription regulator"	AT2G47270		-0.563769	0.138849	0.277722		bcc
62299	CATMA5OA41610F1	E2	OA	CDS	5	CATMA5A41610	AT5G45630	"unknown protein"	AT5G45630		-0.840514	0.293883	0.278261		bcc
35435	CATMA3OA31275F1	E2	OA	CDS	3	CATMA3A31275	AT3G30775	"ERD5 (EARLY RESPONSIVE TO DEHYDRATION 5, PROLINE OXIDASE); proline dehydrogenase"	AT3G30775		-0.703378	0.0315671	0.28457		bcc
36239	CATMA3OA40490F1	E2	OA	CDS	3	CATMA3A40490	AT3G47480	"calcium-binding EF hand family protein"	AT3G47480		-0.589174	0.0634377	0.289795		bcc
60235	CATMA5OA22820F1	E2	OA	CDS	5	CATMA5A22820	AT5G25110	"CIPK25 (CBL-INTERACTING PROTEIN KINASE 25); kinase"	AT5G25110		-0.673414	-0.151501	0.298718		bcc
8726	CATMA1OA58800R1	E2	OA	CDS	1	CATMA1A58800	AT1G69490	"NAP (NAC-LIKE, ACTIVATED BY AP3/PI); transcription factor"	AT1G69490		-1.02464	-0.231475	0.307466		bcc
30665	CATMA3OA00955F1	E2	OA	CDS	3	CATMA3A00955	AT3G01970	"WRKY45 (WRKY DNA-binding protein 45); transcription factor"	AT3G01970		-0.608957	0.177501	0.307587		bcc
45209	CATMA3ON99047F1	EI2	ON	CDS	3	0	AT3G12500,AT3G12502 AT3G12502	"ATHCHIB (BASIC CHITINASE); chitinase"	AT3G12500		-0.60915	0.000622847	0.324981		bcc
24622	CATMA2OA45630R1	E2	OA	CDS	2	CATMA2A45630	AT2G47190	"MYB2 (myb domain protein 2); DNA binding / transcription factor"	AT2G47190		-0.72771	0.721393	0.326418		bac
70264	CATMA5ON94088R1	E2	ON	CDS	5	CATMA5A50900	AT5G55135	"unknown protein"	AT5G55135		-0.958813	-0.0370699	0.326432		bcc
117	CATMA1OA00660F1	E2	OA	CDS	1	CATMA1A00660	AT1G01680	"U-box domain-containing protein"	AT1G01680		-1.05102	-0.407143	0.326857		bcc
56747	CATMA5OA01170F1	E2	OA	CDS	5	CATMA5A01170	AT5G02090	"unknown protein"	AT5G02090		-0.546577	-0.018552	0.327312		bcc
22829	CATMA2OA34860F1	E2	OA	CDS	2	CATMA2A34860	AT2G36630	"unknown protein"	AT2G36630		-0.545625	0.00802516	0.348785		bcc
489	CATMA1OA02710F1	E2	OA	CDS	1	CATMA1A02710	AT1G03850	"glutaredoxin family protein"	AT1G03850		-0.685214	-0.0519586	0.359338		bcc
28859	CATMA2ON94801F1	E2	ON	CDS	2	0	AT2G23620	"esterase, putative"	AT2G23620		-0.553408	0.172499	0.369147		bcc
37875	CATMA3OA50405F1	E2	OA	CDS	3	CATMA3A50405	AT3G57410	"VLN3 (VILLIN 3); actin binding"	AT3G57410		-0.665288	-0.100848	0.378343		bcc
2496	CATMA1OA14400R1	E2	OA	CDS	1	CATMA1A14400	AT1G15380	"lactoylglutathione lyase"	AT1G15380		-0.609363	0.123909	0.392889		bcc
67948	CATMA5OD03333R1	V3	OD	Repeat_TAIR	5	CATMA5D03333	AT5G40110	0	AT5G40110		-0.821948	0.132166	0.400514		bcc
28119	CATMA2ON90581F3	R4	ON	CDS	2,6	CATMA2C47854,M346,M347	AT2G07688	pseudogene	AT2G07688		-0.768027	-0.169331	0.406873		bcc
1372	CATMA1OA07793R1	E2	OA	CDS	1	CATMA1A07793	AT1G08920	"carbohydrate transporter/ sugar porter"	AT1G08920		-0.727642	0.257826	0.417081		bcc
32425	CATMA3OA11440F1	E2	OA	CDS	3	CATMA3A11440	AT3G12500,AT3G12502 AT3G12502	"ATHCHIB (BASIC CHITINASE); chitinase"	AT3G12500		-0.586877	-0.00365986	0.423925		bcc
24008	CATMA2OA41920R1	E2	OA	CDS	2	CATMA2A41920	AT2G43510	"ATTI1 (ARABIDOPSIS THALIANA TRYPSIN INHIBITOR PROTEIN 1)"	AT2G43510		-0.963825	0.0726808	0.431241		bcc
41203	CATMA3ON100566F1	E2	ON	CDS	3	0	AT3G02555	"unknown protein"	AT3G02555		-0.539792	0.0075682	0.44714		bcc
56984	CATMA5OA02720R1	E2	OA	CDS	5	CATMA5A02720	AT5G03545	"unknown protein"	AT5G03545		-1.19922	-0.283939	0.456748		bcc
31875	CATMA3OA08090F1	E2	OA	CDS	3	CATMA3A08090	AT3G09220	"LAC7 (laccase 7); copper ion binding / oxidoreductase"	AT3G09220		-0.804451	-0.498264	0.482466		bcc
11601	CATMA1OC71665F1	E2	OC	CDS	1	CATMA1C71665	AT1G47450	"unknown protein"	AT1G47450		-0.644776	-0.15847	0.494814		bcc
18201	CATMA2OA00030F1	R4	OA	CDS_Eugene	2,3	0	AT2E00030 AT3E33610AT2G01008,AT2G01010,AT2G01020,AT2G01021	0	AT2E00030		-0.574894	0.175847	0.505925		bcc
6054	CATMA1OA40675R1	E2	OA	CDS	1	CATMA1A40675	AT1G49570	"peroxidase, putative"	AT1G49570		-0.806509	0.299016	0.514159		bcc
70004	CATMA5ON93964R1	E3	ON	CDS	5	CATMA5C64561	AT5G35950	"jacalin lectin family protein"	AT5G35950		-1.25174	0.455531	0.515132		bcc
58945	CATMA5OA14680F1	E2	OA	CDS	5	CATMA5A14680	AT5G16360	"NC domain-containing protein"	AT5G16360		-0.538942	0.223838	0.524941		bcc
27236	CATMA2ON101428R1	R4	ON	CDS	2,6	CATMA2A07020,M128,M129,M364	AT2G07709,ATMG00510	pseudogene,"NADH dehydrogenase subunit 7"	AT2G07709		-0.550303	-0.112351	0.525634		bcc
9196	CATMA1OA61600R1	E2	OA	CDS	1	CATMA1A61600	AT1G72360	"ethylene-responsive element-binding protein, putative"	AT1G72360		-0.550013	-0.102268	0.544383		bcc
46631	CATMA4OA11780F1	E2	OA	CDS	4	CATMA4A11780,CATMA4A11780_N,CATMA4C42230	AT4G11650	"ATOSM34 (OSMOTIN 34)"	AT4G11650		-0.968433	-0.12436	0.545369		bcc
51033	CATMA4OA39350F1	E2	OA	CDS	4	CATMA4A39350	AT4G37850	"basic helix-loop-helix (bHLH) family protein"	AT4G37850		-0.601119	0.549622	0.547247		bcc
46881	CATMA4OA13560F1	E2	OA	CDS	4	0	AT4G13395	"DVL10/RTFL12 (ROTUNDIFOLIA LIKE 12)"	AT4G13395		-0.701693	0.231045	0.562398		bcc
23238	CATMA2OA37270R1	E2	OA	CDS	2	CATMA2A37270	AT2G39030	"GCN5-related N-acetyltransferase (GNAT) family protein"	AT2G39030		-1.55871	-0.616941	0.568933		bcc
57326	CATMA5OA04790R1	E2	OA	CDS	5	CATMA5A04790	AT5G05600	"oxidoreductase, 2OG-Fe(II) oxygenase family protein"	AT5G05600		-0.753362	0.358566	0.570201		bcc
16117	CATMA1ON93510F1	V2	ON	otherRNA	1	0	AT1G65481	0	AT1G65481		-0.799045	-0.0428331	0.581183		bcc
35813	CATMA3OA37170F1	E2	OA	CDS	3	CATMA3A37170	AT3G44260	"CCR4-NOT transcription complex protein, putative"	AT3G44260		-0.700103	0.715435	0.601124		bac
60129	CATMA5OA22030F1	E2	OA	CDS	5	CATMA5A22030	AT5G24420	"glucosamine/galactosamine-6-phosphate isomerase-related"	AT5G24420		-0.789402	-0.450564	0.604694		bcc
722	CATMA1OA03970R1	E2	OA	CDS	1	CATMA1A03970	AT1G05100	"MAPKKK18 (Mitogen-activated protein kinase kinase kinase 18); kinase"	AT1G05100		-0.55544	0.686785	0.613414		baa
6838	CATMA1OA46055R1	E2	OA	CDS	1	CATMA1A46055	AT1G55020	"LOX1 (Lipoxygenase 1); lipoxygenase"	AT1G55020		-0.754822	0.277512	0.629248		bca
28644	CATMA2ON94701R1	R4	ON	CDS	2,3	0	AT2G01008,AT2G01010,AT2G01020,AT2G01021	"unknown protein"	AT2G01021		-0.802022	-0.0424287	0.645439		bca
470	CATMA1OA02595R1	E3	OA	CDS	1	CATMA1A02595	AT1G03740	kinase	AT1G03740		-0.601109	0.539624	0.646322		bca
23026	CATMA2OA36030R1	E2	OA	CDS	2	CATMA2A36030	AT2G37750	"unknown protein"	AT2G37750		-0.626359	-0.057523	0.658843		bca
47405	CATMA4OA17080F1	E2	OA	CDS	4	CATMA4A17080	AT4G16260	"glycosyl hydrolase family 17 protein"	AT4G16260		-0.884327	-0.0177852	0.696813		bca
8295	CATMA1OA56210F1	E2	OA	CDS	1	CATMA1A56210	AT1G66920	"serine/threonine protein kinase, putative"	AT1G66920		-0.601222	0.119834	0.700356		bca
60964	CATMA5OA31420R1	E2	OA	CDS	5	CATMA5A31420	AT5G35940	"jacalin lectin family protein"	AT5G35940		-1.72192	0.418429	0.701983		bca
56809	CATMA5OA01570F1	E2	OA	CDS	5	CATMA5A01570	AT5G02490	"heat shock cognate 70 kDa protein 2 (HSC70-2) (HSP70-2)"	AT5G02490		-0.54875	0.202382	0.702035		bca
31901	CATMA3OA08315F1	E2	OA	CDS	3	CATMA3A08315	AT3G09440	"heat shock cognate 70 kDa protein 3 (HSC70-3) (HSP70-3)"	AT3G09440		-0.572658	0.22495	0.721168		bca
6515	CATMA1OA43920F1	E2	OA	CDS	1	CATMA1A43920	AT1G52890	"ANAC019 (Arabidopsis NAC domain containing protein 19); transcription factor"	AT1G52890		-1.13955	0.205383	0.730824		bca
3042	CATMA1OA17920R1	E2	OA	CDS	1	CATMA1A17920	AT1G18860	"WRKY61 (WRKY DNA-binding protein 61); transcription factor"	AT1G18860		-0.561936	0.373446	0.740286		bca
21166	CATMA2OA24700R1	E2	OA	CDS	2	CATMA2A24700	AT2G26370	"MD-2-related lipid recognition domain-containing protein / ML domain-containing protein"	AT2G26370		-0.731207	0.581431	0.741707		bca
32470	CATMA3OA11680R1	E2	OA	CDS	3	CATMA3A11680	AT3G12700	"aspartyl protease family protein"	AT3G12700		-0.593608	0.30315	0.742857		bca
19582	CATMA2OA14730R1	E2	OA	CDS	2	CATMA2A14730	AT2G15830	"unknown protein"	AT2G15830		-0.66637	0.220397	0.754267		bca
37625	CATMA3OA48940F1	E2	OA	CDS	3	CATMA3A48940	AT3G55970	"oxidoreductase, 2OG-Fe(II) oxygenase family protein"	AT3G55970		-1.1182	0.315829	0.75687		bca
42281	CATMA3ON90987F1	E3	ON	CDS	3	0	AT3G46090	"ZAT7; nucleic acid binding / transcription factor/ zinc ion binding"	AT3G46090		-0.586471	1.09806	0.769526		baa
31468	CATMA3OA05640R1	E2	OA	CDS	3	CATMA3A05640	AT3G06500	"beta-fructofuranosidase, putative / invertase, putative / saccharase, putative / beta-fructosidase, putative"	AT3G06500		-0.55023	0.454013	0.780904		bca
28709	CATMA2ON94731F1	R4	ON	CDS	2,2,6	CATMA_GFT_00684,M253	AT2G07681,AT2G07742,AT2G07771,AT2G07778,ATMG00900	"cytochrome c biogenesis protein-related","cytochrome c biogenesis protein, putative","cytochrome c biogenesis orf256"	AT2G07681		-0.593584	0.0725811	0.786802		bca
33014	CATMA3OA14910R1	E2	OA	CDS	3	CATMA3A14910	AT3G15500	"ATNAC3 (ARABIDOPSIS NAC DOMAIN CONTAINING PROTEIN 55); transcription factor"	AT3G15500		-0.730088	0.322459	0.816836		bca
3115	CATMA1OA18290F1	E2	OA	CDS	1	CATMA1A18290	AT1G19250	"FMO1 (FLAVIN-DEPENDENT MONOOXYGENASE 1); monooxygenase"	AT1G19250		-0.913491	0.111394	0.826269		bca
23619	CATMA2OA39580F1	E2	OA	CDS	2	0	AT2G41230	"unknown protein"	AT2G41230		-1.1259	0.0808901	0.826753		bca
51822	CATMA4OC42272R1	E2	OC	CDS	4	CATMA4C42272	AT4G13310	"CYP71A20 (cytochrome P450, family 71, subfamily A, polypeptide 20); oxygen binding"	AT4G13310		-0.783054	0.588776	0.828889		bca
67200	CATMA5OC64871R1	E2	OC	CDS	5	CATMA5C64871	AT5G50760	"auxin-responsive family protein"	AT5G50760		-0.576837	0.60563	0.829956		bca
42617	CATMA3ON91186F1	R4	ON	CDS	3,3	CATMA_GFT_02947	AT3G22235,AT3G22240AT3G22235,AT3G22240	"unknown protein","unknown protein"	AT3G22235		-0.560314	0.483803	0.851007		bca
40815	CATMA3OF01304F1	E3	OF	CDS	3	CATMA_GFT_01304	AT3G46080	"zinc finger (C2H2 type) family protein"	AT3G46080		-0.690607	1.19092	0.860513		baa
63647	CATMA5OA49900F1	E2	OA	CDS	5	CATMA5A49900	AT5G53990	"glycosyltransferase family protein"	AT5G53990		-0.604741	0.607472	0.868245		bca
43075	CATMA3ON93460F1	V2	ON	otherRNA	3	0	AT3G45638	0	AT3G45638		-0.632966	1.01469	0.87577		baa
41765	CATMA3ON101052F1	E3	ON	CDS	3	0	AT3G43190	"SUS4; UDP-glycosyltransferase/ sucrose synthase/ transferase, transferring glycosyl groups"	AT3G43190		-0.724878	0.181001	0.889023		bca
49751	CATMA4OA31885F1	E2	OA	CDS	4	CATMA4A31885	AT4G30270	"MERI5B (MERISTEM-5); hydrolase, acting on glycosyl bonds"	AT4G30270		-0.582455	0.814003	0.902339		baa
67044	CATMA5OC64753R1	E2	OC	CDS	5	CATMA5C64753	AT5G44480	"DUR (DEFECTIVE UGE IN ROOT); catalytic"	AT5G44480		-0.585751	0.544159	0.903545		bca
2430	CATMA1OA13990R1	E2	OA	CDS	1	CATMA1A13990	AT1G15010	"unknown protein"	AT1G15010		-0.635997	0.558132	0.919702		bca
47241	CATMA4OA15960F1	E2	OA	CDS	4	CATMA4A15960	AT4G15330	"CYP705A1 (cytochrome P450, family 705, subfamily A, polypeptide 1); oxygen binding"	AT4G15330		-0.623876	0.74662	0.92154		baa
34269	CATMA3OA22740F1	E2	OA	CDS	3	CATMA3A22740	AT3G22800	"leucine-rich repeat family protein / extensin family protein"	AT3G22800		-0.731769	0.221278	0.937111		bca
9865	CATMA1OA65690F1	E2	OA	CDS	1	CATMA1A65690	AT1G76470	"cinnamoyl-CoA reductase"	AT1G76470		-0.623876	0.494403	0.965485		bca
38266	CATMA3OA52920R1	E2	OA	CDS	3	CATMA3A52920	AT3G59900	"(ARGOS); unknown protein"	AT3G59900		-0.631999	0.459207	0.987113		bca
61959	CATMA5OA39400F1	E2	OA	CDS	5	CATMA5A39400	AT5G43580	"serine-type endopeptidase inhibitor"	AT5G43580		-0.888951	0.385165	1.01514		bca
2784	CATMA1OA16200R1	E2	OA	CDS	1	CATMA1A16200	AT1G17190	"ATGSTU26 (Arabidopsis thaliana Glutathione S-transferase (class tau) 26); glutathione transferase"	AT1G17190		-0.693848	0.573933	1.0301		bca
16070	CATMA1ON92711R1	R4	ON	CDS	1,1	0	AT1G53870,AT1G53890	"unknown protein","unknown protein"	AT1G53870		-1.20721	0.445101	1.0587		bca
285	CATMA1OA01610F1	E2	OA	CDS	1	CATMA1A01610	AT1G02660	"lipase class 3 family protein"	AT1G02660		-0.625395	0.691242	1.06476		baa
15059	CATMA1ON92133F1	E3	ON	CDS	1	0	AT1G26390	"FAD-binding domain-containing protein"	AT1G26390		-1.37249	0.728763	1.06937		baa
64830	CATMA5OA56810R1	E2	OA	CDS	5	CATMA5A56810	AT5G61160	"AACT1 (ANTHOCYANIN 5-AROMATIC ACYLTRANSFERASE 1); transferase"	AT5G61160		-0.64988	0.668205	1.07408		baa
36320	CATMA3OA41040R1	E2	OA	CDS	3	CATMA3A41040	AT3G48020	"unknown protein"	AT3G48020		-0.608004	0.823241	1.07978		baa
27917	CATMA2ON90466F1	E2	ON	CDS	2	0	AT2G44578	"protein binding / zinc ion binding"	AT2G44578		-0.564939	0.976865	1.08459		baa
4484	CATMA1OA27310R1	E2	OA	CDS	1	CATMA1A27310	AT1G29340	"PUB17 (PLANT U-BOX17); ubiquitin-protein ligase"	AT1G29340		-0.602978	0.859532	1.10151		baa
4682	CATMA1OA28770R1	E2	OA	CDS	1	CATMA1A28770	AT1G30720	"FAD-binding domain-containing protein"	AT1G30720		-0.552107	0.772385	1.1295		baa
34356	CATMA3OA23235R1	E2	OA	CDS	3	CATMA3A23235	AT3G23240	"ATERF1/ERF1 (ETHYLENE RESPONSE FACTOR 1); DNA binding / transcription factor/ transcriptional activator"	AT3G23240		-1.02148	0.775811	1.15266		baa
50051	CATMA4OA33620F1	E2	OA	CDS	4	CATMA4A33620	AT4G31960	"unknown protein"	AT4G31960		-0.583588	0.899139	1.15372		baa
33997	CATMA3OA20920F1	E2	OA	CDS	3	CATMA3A20920	AT3G21080	"ABC transporter-related"	AT3G21080		-0.624033	0.829494	1.16145		baa
9901	CATMA1OA65860F1	E2	OA	CDS	1	CATMA1A65860	AT1G76650	"calcium-binding EF hand family protein"	AT1G76650		-0.604955	1.1141	1.17856		baa
66324	CATMA5OC64215R1	E2	OC	CDS	5	CATMA5C64215	AT5G13320	"PBS3 (AVRPPHB SUSCEPTIBLE 3)"	AT5G13320		-1.69057	-0.255054	1.1798		bca
4476	CATMA1OA27270R1	E2	OA	CDS	1	CATMA1A27270	AT1G29290	"unknown protein"	AT1G29290		-0.561564	1.05204	1.19157		baa
24287	CATMA2OA43610F1	E2	OA	CDS	2	CATMA2A43610	AT2G45220	"pectinesterase family protein"	AT2G45220		-0.956519	0.881591	1.19842		baa
21554	CATMA2OA27120R1	E2	OA	CDS	2	CATMA2A27120	AT2G28710	"zinc finger (C2H2 type) family protein"	AT2G28710		-0.528353	0.686856	1.21038		baa
37403	CATMA3OA47570F1	E2	OA	CDS	3	CATMA3A47570	AT3G54640	"TSA1 (TRYPTOPHAN SYNTHASE ALPHA CHAIN); tryptophan synthase"	AT3G54640		-0.583512	0.624528	1.21211		baa
54924	CATMA4ON94254R2	E3	ON	CDS	4	CATMA4A15890	AT4G15280	"UDP-glucoronosyl/UDP-glucosyl transferase family protein"	AT4G15280		-0.779739	0.877728	1.22358		baa
24094	CATMA2OA42450R1	E2	OA	CDS	2	CATMA2A42450	AT2G44010	"unknown protein"	AT2G44010		-0.650081	0.488655	1.2385		bca
49227	CATMA4OA28860F1	E2	OA	CDS	4	CATMA4A28860	AT4G27280	"calcium-binding EF hand family protein"	AT4G27280		-0.681122	1.01257	1.24184		baa
20652	CATMA2OA21340R1	E2	OA	CDS	2	CATMA2A21340	AT2G22860	"ATPSK2 (PHYTOSULFOKINE 2 PRECURSOR); growth factor"	AT2G22860		-0.666901	0.954004	1.24963		baa
66075	CATMA5OC64054F1	E2	OC	CDS	5	CATMA5A03550,CATMA5C64054	AT5G04340	"C2H2; nucleic acid binding / transcription factor/ zinc ion binding"	AT5G04340		-0.619707	1.37144	1.2604		baa
5759	CATMA1OA38473F1	E2	OA	CDS	1	CATMA1A38473	AT1G47510	"endonuclease/exonuclease/phosphatase family protein"	AT1G47510		-0.641744	0.987618	1.26663		baa
59399	CATMA5OA17520F1	E2	OA	CDS	5	CATMA5A17520	AT5G19110	"extracellular dermal glycoprotein-related / EDGP-related"	AT5G19110		-0.570042	0.742189	1.27607		baa
9600	CATMA1OA64075R1	E2	OA	CDS	1	CATMA1A64075	AT1G74710	"ICS1 (ISOCHORISMATE SYNTHASEI); isochorismate synthase"	AT1G74710		-0.567591	0.415952	1.27683		bca
7655	CATMA1OA51570F1	E2	OA	CDS	1	CATMA1A51570	AT1G62420	"unknown protein"	AT1G62420		-0.957562	0.676141	1.28496		baa
9499	CATMA1OA63480F1	E2	OA	CDS	1	CATMA1A63480	AT1G74100	"sulfotransferase family protein"	AT1G74100		-0.640507	0.679154	1.30694		baa
31251	CATMA3OA04430F1	E2	OA	CDS	3	CATMA3A04430	AT3G05380,AT3G05390	"unknown protein"	AT3G05390		-0.697577	1.21193	1.30858		baa
10342	CATMA1OA68540R1	E2	OA	CDS	1	CATMA1A68540	AT1G79450	"LEM3 (ligand-effect modulator 3) family protein / CDC50 family protein"	AT1G79450		-0.589324	0.859141	1.31352		baa
48619	CATMA4OA25530F1	E2	OA	CDS	4	CATMA4A25530	AT4G23700	"ATCHX17 (CATION/H+ EXCHANGER 17); monovalent cation:proton antiporter"	AT4G23700		-0.699833	0.870626	1.3179		baa
48378	CATMA4OA23900R1	E2	OA	CDS	4	CATMA4A23900	AT4G22214	"unknown protein"	AT4G22214		-0.641018	0.499754	1.33905		bca
1786	CATMA1OA10100R2	V2	OA	otherRNA	1	CATMA1A10100	AT1G11185	0	AT1G11185		-0.560654	1.00937	1.37662		baa
48425	CATMA4OA24190F1	E2	OA	CDS	4	0	AT4G22470 AT4E24210	"protease inhibitor/seed storage/lipid transfer protein (LTP) family protein"	AT4G22470		-0.56242	1.33751	1.39773		baa
1785	CATMA1OA10100R1	V2	OA	otherRNA	1	CATMA1A10100	AT1G11185 AT1G11185	0	AT1G11185		-0.548483	0.958508	1.42806		baa
24343	CATMA2OA43960F1	E3	OA	CDS	2	CATMA2A43960	AT2G45550	"CYP76C4 (cytochrome P450, family 76, subfamily C, polypeptide 4); oxygen binding"	AT2G45550		-0.553127	1.49204	1.43707		baa
51244	CATMA4OA40490R1	E2	OA	CDS	4	CATMA4A40490	AT4G39030,AT4G39040	"EDS5 (ENHANCED DISEASE SUSCEPTIBILITY 5); antiporter/ transporter"	AT4G39030		-0.550569	1.13066	1.44786		baa
65343	CATMA5OA59590F1	E2	OA	CDS	5	CATMA5A59590	AT5G64120	"peroxidase, putative"	AT5G64120		-0.612785	1.21788	1.45921		baa
25820	CATMA2OC47558R1	E2	OC	CDS	2	CATMA2C47558	AT2G32670,AT2G32680	"ATVAMP725 (Arabidopsis thaliana vesicle-associated membrane protein 725)"	AT2G32670		-0.744274	1.13888	1.46146		baa
66581	CATMA5OC64380F1	E2	OC	CDS	5	CATMA5C64380	AT5G22270	"unknown protein"	AT5G22270		-0.734139	0.964697	1.46434		baa
47634	CATMA4OA18526R1	E2	OA	CDS	4	CATMA4A18526	AT4G17500	"ATERF-1 (ETHYLENE RESPONSIVE ELEMENT BINDING FACTOR 1); DNA binding / transcription factor/ transcriptional activator"	AT4G17500		-0.954452	0.900675	1.47048		baa
59535	CATMA5OA18330F1	E2	OA	CDS	5	CATMA5A18330	AT5G19890	"peroxidase, putative"	AT5G19890		-1.83642	0.370926	1.49503		bca
5536	CATMA1OA36590R1	E2	OA	CDS	1	CATMA1A36590	AT1G43160	"RAP2.6 (related to AP2 6); DNA binding / transcription factor"	AT1G43160		-0.882634	0.77731	1.51527		baa
39436	CATMA3OC57387R1	E2	OC	CDS	3	CATMA3C57387	AT3G25760	"AOC1 (ALLENE OXIDE CYCLASE 1)"	AT3G25760		-0.569379	1.04101	1.52575		baa
57349	CATMA5OA04910F1	E2	OA	CDS	5	CATMA5A04910	AT5G05730	"ASA1 (ANTHRANILATE SYNTHASE ALPHA SUBUNIT 1); anthranilate synthase"	AT5G05730		-0.704297	0.82558	1.53684		baa
51797	CATMA4OC42253F1	E2	OC	CDS	4	CATMA4C42253	AT4G12500	"protease inhibitor/seed storage/lipid transfer protein (LTP) family protein"	AT4G12500		-0.581037	0.773151	1.5644		baa
23105	CATMA2OA36550F1	E2	OA	CDS	2	CATMA2A36550	AT2G38240	"oxidoreductase, 2OG-Fe(II) oxygenase family protein"	AT2G38240		-0.739426	0.961591	1.56647		baa
2497	CATMA1OA14410F1	E2	OA	CDS	1	CATMA1A14410	AT1G15385	"unknown protein"	AT1G15385		-0.79378	1.31173	1.58212		baa
26155	CATMA2OC47798F1	E2	OC	CDS	2	CATMA2C47798	AT2G46750	"FAD-binding domain-containing protein"	AT2G46750		-0.766926	0.688333	1.58845		baa
38902	CATMA3OB40540R1	E2	OB	CDS	3	CATMA3B40540	AT3G47540	"chitinase, putative"	AT3G47540		-0.671027	1.34619	1.60084		baa
62558	CATMA5OA43215R1	E2	OA	CDS	5	CATMA5A43215	AT5G47230	"ERF5 (ETHYLENE RESPONSIVE ELEMENT BINDING FACTOR 5); DNA binding / transcription factor/ transcriptional activator"	AT5G47230		-0.628413	1.43605	1.6163		baa
62640	CATMA5OA43720R1	E2	OA	CDS	5	CATMA5A43720	AT5G47740,AT5G47750	"unknown protein"	AT5G47740		-0.562324	1.05438	1.64658		baa
57285	CATMA5OA04520F1	E2	OA	CDS	5	CATMA5A04520	AT5G05340	"peroxidase, putative"	AT5G05340		-0.612711	1.83015	1.64953		baa
64606	CATMA5OA55595R1	E2	OA	CDS	5	CATMA5A55595	AT5G59820	"RHL41 (RESPONSIVE TO HIGH LIGHT 41); nucleic acid binding / transcription factor/ zinc ion binding"	AT5G59820		-0.679684	1.59409	1.67729		baa
7886	CATMA1OA53410R1	E2	OA	CDS	1	CATMA1A53410	AT1G64160	"disease resistance-responsive family protein / dirigent family protein"	AT1G64160		-0.898028	1.25087	1.68063		baa
67020	CATMA5OC64731R1	E2	OC	CDS	5	CATMA5C64731	AT5G43570	"serine protease inhibitor, potato inhibitor I-type family protein"	AT5G43570		-0.762102	1.05963	1.68388		baa
41353	CATMA3ON100712F1	E2	ON	CDS	3	0	AT3G14050	"RSH2 (RELA-SPOT HOMOLOG); catalytic"	AT3G14050		-0.603951	1.4071	1.69276		baa
46036	CATMA4OA05750R1	E2	OA	CDS	4	CATMA4A05750	AT4G05100	"AtMYB74 (myb domain protein 74); DNA binding / transcription factor"	AT4G05100		-0.739028	1.51587	1.69843		baa
39798	CATMA3OC57669R1	E2	OC	CDS	3	CATMA3C57669	AT3G49620	"DIN11 (DARK INDUCIBLE 11); oxidoreductase"	AT3G49620		-0.972859	1.25347	1.70804		baa
34806	CATMA3OA26050R1	E2	OA	CDS	3	CATMA3A26050	AT3G26200	"CYP71B22 (cytochrome P450, family 71, subfamily B, polypeptide 22); oxygen binding"	AT3G26200		-0.544943	1.1334	1.71437		baa
52116	CATMA4OC42486R1	E2	OC	CDS	4	CATMA4A26290,CATMA4A26290_N,CATMA4C42486	AT4G24570	"mitochondrial substrate carrier family protein"	AT4G24570		-0.761312	1.56311	1.73134		baa
4285	CATMA1OA25965F1	E2	OA	CDS	1	CATMA1A25965	AT1G27730	"STZ (SALT TOLERANCE ZINC FINGER); nucleic acid binding / transcription factor/ zinc ion binding"	AT1G27730		-0.945208	1.50422	1.74396		baa
54010	CATMA4ON90013R1	E2	ON	CDS	4	0	AT4G39030,AT4G39040AT4G39030,AT4G39040	"EDS5 (ENHANCED DISEASE SUSCEPTIBILITY 5); antiporter/ transporter"	AT4G39030		-0.708242	1.36248	1.76163		baa
38463	CATMA3OA54340F1	E2	OA	CDS	3	CATMA3A54340	AT3G61190	"BAP1 (BON ASSOCIATION PROTEIN 1)"	AT3G61190		-0.788427	1.57518	1.77177		baa
27418	CATMA2ON101549R1	E2	ON	CDS	2	0	AT2G15080	"disease resistance family protein"	AT2G15080		-0.666651	1.27912	1.77678		baa
9483	CATMA1OA63360F1	E2	OA	CDS	1	CATMA1A63360	AT1G74010	"strictosidine synthase family protein"	AT1G74010		-0.819444	1.43272	1.79582		baa
21497	CATMA2OA26840F1	E2	OA	CDS	2	CATMA2A26840	AT2G28400	"unknown protein"	AT2G28400		-0.628297	1.13284	1.81159		baa
23209	CATMA2OA37120F1	E2	OA	CDS	2	CATMA2A37120	AT2G38860	"YLS5 (yellow-leaf-specific gene 5)"	AT2G38860		-0.629007	0.944509	1.83827		baa
12135	CATMA1OC72061F1	E2	OC	CDS	1	CATMA1C72061	AT1G68765	"IDA (INFLORESCENCE DEFICIENT IN ABSCISSION)"	AT1G68765		-0.539112	1.64786	1.8568		baa
36676	CATMA3OA43300R1	E2	OA	CDS	3	CATMA3A43300	AT3G50260	"ATERF#011/CEJ1 (COOPERATIVELY REGULATED BY ETHYLENE AND JASMONATE 1); DNA binding / transcription factor"	AT3G50260		-0.629942	1.52005	1.88348		baa
35937	CATMA3OA38080F1	E2	OA	CDS	3	CATMA3A38080	AT3G45060	"ATNRT2.6 (Arabidopsis thaliana high affinity nitrate transporter 2.6); nitrate transporter"	AT3G45060		-0.678574	1.32969	1.90869		baa
48315	CATMA4OA23490F1	E2	OA	CDS	4	CATMA4A23490	AT4G21830	"methionine sulfoxide reductase domain-containing protein / SeIR domain-containing protein"	AT4G21830		-0.584532	1.35096	1.93837		baa
11948	CATMA1OC71919R1	E2	OC	CDS	1	CATMA1C71919	AT1G61820	"BGLU46; hydrolase, hydrolyzing O-glycosyl compounds"	AT1G61820		-1.08608	1.20847	1.95408		baa
51412	CATMA4OA41340R1	E2	OA	CDS	4	CATMA4A41340	AT4G39950	"CYP79B2 (cytochrome P450, family 79, subfamily B, polypeptide 2); oxygen binding"	AT4G39950		-0.590724	1.43186	1.96114		baa
34755	CATMA3OA25700F1	E2	OA	CDS	3	CATMA3A25700	AT3G25882	"NIMIN-2 (NIM1-INTERACTING 2)"	AT3G25882		-0.689004	1.54418	1.96512		baa
58424	CATMA5OA11430R1	E2	OA	CDS	5	CATMA5A11430	AT5G13220	"unknown protein"	AT5G13220		-0.869832	1.34321	1.96776		baa
36121	CATMA3OA39700F1	E2	OA	CDS	3	CATMA3A39700	AT3G46620	"zinc finger (C3HC4-type RING finger) family protein"	AT3G46620		-0.583569	1.82967	1.98243		baa
4347	CATMA1OA26390F1	E2	OA	CDS	1	CATMA1A26390	AT1G28190	"unknown protein"	AT1G28190		-0.657749	1.64368	2.00123		baa
11350	CATMA1OC71469R1	E2	OC	CDS	1	CATMA1C71469	AT1G30135	"unknown protein"	AT1G30135		-1.13156	1.5678	2.01025		baa
51410	CATMA4OA41335R1	E2	OA	CDS	4	CATMA4A41335	AT4G39940	"AKN2 (APS-KINASE 2); ATP binding / kinase/ transferase, transferring phosphorus-containing groups"	AT4G39940		-0.623065	1.43434	2.03016		baa
20694	CATMA2OA21780R1	E2	OA	CDS	2	CATMA2A21780	AT2G23270	"unknown protein"	AT2G23270		-0.806812	2.13117	2.03659		baa
1376	CATMA1OA07800R1	E2	OA	CDS	1	CATMA1A07800	AT1G08940	"phosphoglycerate/bisphosphoglycerate mutase family protein"	AT1G08940		-0.737278	1.42184	2.03811		baa
23304	CATMA2OA37680R1	E2	OA	CDS	2	CATMA2A37680,CATMA2A37680_N	AT2G39420	"esterase/lipase/thioesterase family protein"	AT2G39420		-0.613228	1.60647	2.05599		baa
61867	CATMA5OA38750F1	E2	OA	CDS	5	CATMA5A38750	AT5G42930	"triacylglycerol lipase"	AT5G42930		-0.890657	1.52344	2.05806		baa
22028	CATMA2OA30220R1	E2	OA	CDS	2	CATMA2A30220	AT2G31945	"unknown protein"	AT2G31945		-0.839881	1.62369	2.06014		baa
53072	CATMA4OF03195R1	E3	OF	CDS	4	CATMA_GFT_03195	AT4G31970	"CYP82C2 (cytochrome P450, family 82, subfamily C, polypeptide 2); oxygen binding"	AT4G31970		-1.29156	1.53446	2.19156		baa
23397	CATMA2OA38220F1	E2	OA	CDS	2	CATMA2A38220	AT2G40000	"unknown protein"	AT2G40000		-0.60299	1.80761	2.20881		baa
36071	CATMA3OA39300F1	E2	OA	CDS	3	CATMA3A39300	AT3G46280	"protein kinase-related"	AT3G46280		-0.582266	1.76403	2.21208		baa
7300	CATMA1OA48930R1	E2	OA	CDS	1	CATMA1A48930	AT1G59870	"PDR8/PEN3 (PLEIOTROPIC DRUG RESISTANCE8); ATPase, coupled to transmembrane movement of substances"	AT1G59870		-0.664585	1.55469	2.23717		baa
88	CATMA1OA00465R1	E2	OA	CDS	1	CATMA1A00465	AT1G01480	"ACS2 (1-Amino-cyclopropane-1-carboxylate synthase 2)"	AT1G01480		-0.693924	2.23194	2.25855		baa
5283	CATMA1OA33350F1	E2	OA	CDS	1	CATMA1A33350	AT1G35210	"unknown protein"	AT1G35210		-0.676844	1.96161	2.27937		baa
28547	CATMA2ON90824F1	E2	ON	CDS	2	CATMA2A37790	AT2G39518,AT2G39520AT2G39518,AT2G39520	"unknown protein"	AT2G39518		-0.644623	1.78381	2.32103		baa
4381	CATMA1OA26550F1	E2	OA	CDS	1	CATMA1A26550	AT1G28370	"ATERF11/ERF11 (ERF domain protein 11); DNA binding / transcription factor/ transcriptional repressor"	AT1G28370		-0.777339	2.18798	2.33964		baa
21199	CATMA2OA24880F1	E2	OA	CDS	2	CATMA2A24880	AT2G26560	"PLP2 (PHOSPHOLIPASE A 2A); nutrient reservoir"	AT2G26560		-0.636442	1.87331	2.34038		baa
36220	CATMA3OA40380R1	E2	OA	CDS	3	CATMA3A40380	AT3G47380	"invertase/pectin methylesterase inhibitor family protein"	AT3G47380		-0.62275	1.48731	2.34628		baa
3102	CATMA1OA18220R1	E2	OA	CDS	1	CATMA1A18220	AT1G19180	"unknown protein"	AT1G19180		-0.601617	1.87008	2.41242		baa
32718	CATMA3OA13170R1	E2	OA	CDS	3	CATMA3A13170	AT3G13950	"unknown protein"	AT3G13950		-0.578101	2.26011	2.43131		baa
8464	CATMA1OA57350R1	E2	OA	CDS	1	CATMA1A57350	AT1G67920,AT1G67930	"unknown protein"	AT1G67920		-0.552957	2.03969	2.48351		baa
26511	CATMA2OD02856F1	E2	OD	CDS	2	CATMA2D02856	AT2G29460	"ATGSTU4 (GLUTATHIONE S-TRANSFERASE 22); glutathione transferase"	AT2G29460		-0.868325	1.4636	2.4837		baa
67545	CATMA5OC65133F1	E2	OC	CDS	5	CATMA5C65133	AT5G65300	"unknown protein"	AT5G65300		-0.736758	2.12951	2.51053		baa
8466	CATMA1OA57396R1	E2	OA	CDS	1	CATMA1A57396,CATMA1C72048	AT1G67980	"CCoAMT (caffeoyl-CoA 3-O-methyltransferase)"	AT1G67980		-0.711264	1.78755	2.52417		baa
39662	CATMA3OC57558R1	E2	OC	CDS	3	CATMA3C57558	AT3G44860	"S-adenosyl-L-methionine:carboxyl methyltransferase family protein"	AT3G44860		-0.878503	1.69926	2.53229		baa
31999	CATMA3OA08820F1	E3	OA	CDS	3	CATMA3A08820	AT3G09940	"MDHAR (MONODEHYDROASCORBATE REDUCTASE); monodehydroascorbate reductase (NADH)"	AT3G09940		-0.936523	1.89213	2.54015		baa
61337	CATMA5OA35160F1	E2	OA	CDS	5	CATMA5A35160	AT5G39580	peroxidase	AT5G39580		-0.546215	2.14729	2.57444		baa
31119	CATMA3OA03640F1	E2	OA	CDS	3	CATMA3A03640	AT3G04630,AT3G04640	"glycine-rich protein"	AT3G04640		-0.587045	2.3402	2.58268		baa
66293	CATMA5OC64193F1	E2	OC	CDS	5	CATMA5C64193	AT5G12340	"unknown protein"	AT5G12340		-0.935617	2.23309	2.61123		baa
58365	CATMA5OA11110F1	E2	OA	CDS	5	CATMA5A11110	AT5G12880	"proline-rich family protein"	AT5G12880		-0.581525	2.23681	2.61744		baa
10923	CATMA1OC71162F1	E2	OC	CDS	1	CATMA1C71162	AT1G11925	"unknown protein"	AT1G11925		-0.722555	2.53084	2.66215		baa
28339	CATMA2ON90706F1	E2	ON	CDS	2	CATMA2A21360	AT2G22880	"VQ motif-containing protein"	AT2G22880		-0.559855	2.48715	2.6835		baa
64221	CATMA5OA53230F1	E2	OA	CDS	5	CATMA5A53230	AT5G57510	"unknown protein"	AT5G57510		-0.933623	2.42679	2.7047		baa
11075	CATMA1OC71260F1	E2	OC	CDS	1	CATMA1A16410,CATMA1A16410_N,CATMA1C71260	AT1G17380	"unknown protein"	AT1G17380		-0.735892	2.50207	2.74018		baa
36915	CATMA3OA44640F1	E2	OA	CDS	3	CATMA3A44640	AT3G51660	"macrophage migration inhibitory factor family protein / MIF family protein"	AT3G51660		-0.586886	2.18034	2.79182		baa
65896	CATMA5OA62530R1	E2	OA	CDS	5	CATMA5A62530	AT5G67080	"MAPKKK19 (Mitogen-activated protein kinase kinase kinase 19); kinase"	AT5G67080		-1.1051	2.0757	2.7947		baa
39440	CATMA3OC57389R1	E2	OC	CDS	3	CATMA3C57389	AT3G25780	"AOC3 (ALLENE OXIDE CYCLASE 3)"	AT3G25780		-0.708907	2.43558	2.80344		baa
56581	CATMA5OA00130F1	E2	OA	CDS	5	CATMA5A00130	AT5G01100	"unknown protein"	AT5G01100		-0.632577	2.49597	2.83193		baa
3136	CATMA1OA18400R1	E2	OA	CDS	1	CATMA1A18400	AT1G19380	"unknown protein"	AT1G19380		-0.665587	2.29433	2.86904		baa
52055	CATMA4OC42443F1	E2	OC	CDS	4	CATMA4C42443	AT4G21840	"methionine sulfoxide reductase domain-containing protein / SelR domain-containing protein"	AT4G21840		-1.10468	1.88662	2.89424		baa
8545	CATMA1OA57830F1	E2	OA	CDS	1	CATMA1A57830	AT1G68450	"VQ motif-containing protein"	AT1G68450		-0.912677	2.24577	2.92583		baa
20927	CATMA2OA23220F1	E2	OA	CDS	2	CATMA2A23220	AT2G24850	"TAT3 (TYROSINE AMINOTRANSFERASE 3); transaminase"	AT2G24850		-0.744595	1.91547	3.03177		baa
66638	CATMA5OC64427R1	E2	OC	CDS	5	CATMA5C64427	AT5G25260	"unknown protein"	AT5G25260		-0.756694	2.26146	3.08822		baa
59806	CATMA5OA19980R1	E2	OA	CDS	5	CATMA5A19980	AT5G22520	"unknown protein"	AT5G22520		-0.555083	2.65861	3.22921		baa
48335	CATMA4OA23630F1	E2	OA	CDS	4	CATMA4A23630	AT4G21920	"unknown protein"	AT4G21920		-0.60072	3.03106	3.34103		baa
52178	CATMA4OC42533R1	E2	OC	CDS	4	CATMA4C42533	AT4G28085	"unknown protein"	AT4G28085		-0.739695	3.05636	3.4785		baa
51010	CATMA4OA39230R1	E2	OA	CDS	4	CATMA4A39230	AT4G37710	"VQ motif-containing protein"	AT4G37710		-0.809656	2.45571	3.47964		baa
10965	CATMA1OC71188F1	E2	OC	CDS	1	CATMA1C71188	AT1G13520	"unknown protein"	AT1G13520		-0.538729	2.98104	3.5601		baa
23319	CATMA2OA37800F1	E2	OA	CDS	2	CATMA2A37800	AT2G39530	"integral membrane protein, putative"	AT2G39530		-0.69832	2.84297	3.56663		baa
12774	CATMA1OD00438R1	E3	OD	CDS	1	CATMA1D00438	AT1G57630	"disease resistance protein (TIR class), putative"	AT1G57630		-0.84959	2.75991	3.56945		baa
10592	CATMA1OA70050R1	E2	OA	CDS	1	CATMA1A70050	AT1G80820	"CCR2 (CINNAMOYL COA REDUCTASE)"	AT1G80820		-0.530379	3.24996	3.74894		baa
34360	CATMA3OA23245R1	E2	OA	CDS	3	CATMA3A23245	AT3G23250	"AtMYB15/AtY19/MYB15 (myb domain protein 15); DNA binding"	AT3G23250		-0.663039	3.18578	3.8136		baa
8799	CATMA1OA59240F1	E2	OA	CDS	1	CATMA1A59240	AT1G69930	"ATGSTU11 (Arabidopsis thaliana Glutathione S-transferase (class tau) 11); glutathione transferase"	AT1G69930		-0.605448	3.44598	3.98147		baa
54196	CATMA4ON90125R1	E3	ON	CDS	4	0	AT4G31950	"CYP82C3 (cytochrome P450, family 82, subfamily C, polypeptide 3); oxygen binding"	AT4G31950		-0.728049	3.23357	4.06192		baa
46564	CATMA4OA11250R1	E2	OA	CDS	4	CATMA4A11250	AT4G11170	"disease resistance protein (TIR-NBS-LRR class), putative"	AT4G11170		-0.751549	3.51322	4.22418		baa
53878	CATMA4ON100455R1	E3	ON	CDS	4	0	AT4G31940	"CYP82C4 (cytochrome P450, family 82, subfamily C, polypeptide 4); oxygen binding"	AT4G31940		-0.812751	4.65952	5.82984		baa
32886	CATMA3OA14210R1	E2	OA	CDS	3	CATMA3A14210	AT3G14850	"unknown protein"	AT3G14850		-0.525893	0.892616	1.04181		caa
53952	CATMA4ON100525R1	E2	ON	CDS	4	0	AT4G37990	"ELI3-2 (ELICITOR-ACTIVATED GENE 3)"	AT4G37990		-0.525813	1.87206	2.27063		caa
9802	CATMA1OA65300R1	E2	OA	CDS	1	CATMA1A65300	AT1G76070	"unknown protein"	AT1G76070		-0.525507	2.65781	2.87902		caa
48190	CATMA4OA22700R1	E2	OA	CDS	4	CATMA4A22700	AT4G21120	"AAT1 (CATIONIC AMINO ACID TRANSPORTER 1); cationic amino acid transporter"	AT4G21120		-0.524735	1.34658	1.72375		caa
62125	CATMA5OA40430F1	E2	OA	CDS	5	CATMA5A40430	AT5G44610	"DREPP plasma membrane polypeptide-related"	AT5G44610		-0.523432	0.208631	0.635281		cca
72597	CATMA5ON99885F1	E2	ON	CDS	5	0	AT5G59220	"protein phosphatase 2C, putative / PP2C, putative"	AT5G59220		-0.522968	0.885519	1.06493		caa
51246	CATMA4OA40500R1	E2	OA	CDS	4	CATMA4A40500	AT4G39030,AT4G39040	"EDS5 (ENHANCED DISEASE SUSCEPTIBILITY 5); antiporter/ transporter"	AT4G39030		-0.52144	1.60867	1.84524		caa
59685	CATMA5OA19330F1	E2	OA	CDS	5	CATMA5A19330	AT5G20790	"unknown protein"	AT5G20790		-0.521411	-1.72445	-1.67685		cbb
10697	CATMA1OB63370F1	E2	OB	CDS	1	CATMA1B63370	AT1G74020	"SS2 (STRICTOSIDINE SYNTHASE 2); strictosidine synthase"	AT1G74020		-0.521183	0.312634	0.647774		cca
5044	CATMA1OA31220R1	E2	OA	CDS	1	CATMA1A31220	AT1G32928	"unknown protein"	AT1G32928		-0.520944	1.39148	1.76574		caa
67373	CATMA5OC65006F1	E2	OC	CDS	5	CATMA5C65006	AT5G57560	"TCH4 (TOUCH 4); hydrolase, acting on glycosyl bonds"	AT5G57560		-0.520643	1.55819	1.35068		caa
10883	CATMA1OC71132F1	E2	OC	CDS	1	CATMA1C71132	AT1G09932	"phosphoglycerate/bisphosphoglycerate mutase-related"	AT1G09932		-0.518527	2.91709	3.44215		caa
21698	CATMA2OA28230R1	E3	OA	CDS	2	CATMA2A28230	AT2G29870	"major intrinsic family protein / MIP family protein"	AT2G29870		-0.518449	0.429908	1.51582		cca
30539	CATMA3OA00270F1	E2	OA	CDS	3	CATMA3A00270	AT3G01290	"band 7 family protein"	AT3G01290		-0.518322	0.42051	0.77965		cca
2452	CATMA1OA14110R1	E2	OA	CDS	1	CATMA1A14110	AT1G15125	"S-adenosyl-L-methionine:carboxyl methyltransferase family protein"	AT1G15125		-0.518092	-0.898645	-0.654692		cbb
30720	CATMA3OA01220R1	E2	OA	CDS	3	CATMA3A01220	AT3G02240	"unknown protein"	AT3G02240		-0.51799	1.91454	2.84013		caa
42393	CATMA3ON91054F1	E3	ON	CDS	3	CATMA_GFT_03296	AT3G59930AT3G59930	"unknown protein"	AT3G59930		-0.517675	-0.744665	-0.889623		cbb
2994	CATMA1OA17630R1	E2	OA	CDS	1	CATMA1A17630	AT1G18590	"sulfotransferase family protein"	AT1G18590		-0.516539	0.0583244	0.744537		cca
65460	CATMA5OA60200R1	E2	OA	CDS	5	CATMA5A60200	AT5G64750,AT5G64760	"ABR1 (ABA REPRESSOR1); DNA binding / transcription factor"	AT5G64750		-0.515636	2.09632	2.76738		caa
11785	CATMA1OC71795F1	E2	OC	CDS	1	CATMA1C71795	AT1G53625	"unknown protein"	AT1G53625		-0.515031	3.84577	4.53138		caa
47108	CATMA4OA15020R1	E2	OA	CDS	4	CATMA4A15020	AT4G14630	"GLP9 (GERMIN-LIKE PROTEIN 9); manganese ion binding / metal ion binding / nutrient reservoir"	AT4G14630		-0.515001	1.7111	2.34253		caa
51881	CATMA4OC42314F1	E2	OC	CDS	4	CATMA4C42314	AT4G15270	glucosyltransferase-related	AT4G15270		-0.513836	1.02893	1.44821		caa
48237	CATMA4OA23020F1	E2	OA	CDS	4	CATMA4A23020	AT4G21410	"protein kinase family protein"	AT4G21410		-0.513211	0.916131	1.37095		caa
33755	CATMA3OA19295F1	E2	OA	CDS	3	CATMA3A19295	AT3G19660	"unknown protein"	AT3G19660		-0.512914	0.990468	1.50705		caa
2437	CATMA1OA14030F1	E2	OA	CDS	1	CATMA1A14030,CATMA1C71214	AT1G15030,AT1G15040AT1G15030,AT1G15040	"glutamine amidotransferase-related"	AT1G15040		-0.510057	0.621894	0.70699		caa
37235	CATMA3OA46660F1	E2	OA	CDS	3	CATMA3A46660	AT3G53720	"ATCHX20 (CATION/H+ EXCHANGER 20); monovalent cation:proton antiporter"	AT3G53720		-0.508946	0.518387	0.665954		cca
68194	CATMA5OF02124R1	E3	OF	CDS	5	CATMA_GFT_02124	AT5G41750	"disease resistance protein (TIR-NBS-LRR class), putative"	AT5G41750		-0.508119	2.36307	2.68693		caa
48235	CATMA4OA23010F1	E2	OA	CDS	4	CATMA4A23010	AT4G21400	"protein kinase family protein"	AT4G21400		-0.507495	0.646483	1.15906		caa
51657	CATMA4OC42145F1	E2	OC	CDS	4	CATMA4C42145	AT4G06746	"RAP2.9 (related to AP2 9); transcription factor"	AT4G06746		-0.50591	0.489386	0.986046		cca
11255	CATMA1OC71401F1	E2	OC	CDS	1	CATMA1C71401	AT1G26380	"FAD-binding domain-containing protein"	AT1G26380		-0.505395	4.60985	5.42298		caa
22884	CATMA2OA35230R1	E2	OA	CDS	2	CATMA2A35230	AT2G36950	"heavy-metal-associated domain-containing protein"	AT2G36950		-0.504234	0.923966	1.26848		caa
24108	CATMA2OA42510R1	E2	OA	CDS	2	CATMA2A42510	AT2G44080	"ARL (ARGOS-LIKE)"	AT2G44080		-0.501693	0.694549	1.077		caa
51348	CATMA4OA41005R1	E2	OA	CDS	4	CATMA4A41005	AT4G39640	"GGT1; gamma-glutamyltransferase"	AT4G39640		-0.501023	2.8395	3.13547		caa
59566	CATMA5OA18490R1	E2	OA	CDS	5	CATMA5A18490	AT5G20050	"protein kinase family protein"	AT5G20050		-0.49877	1.13772	1.50216		caa
28714	CATMA2ON94733R1	E3	ON	CDS	2	CATMA_GFT_00684,M250,M251	AT2G07681,AT2G07778	"cytochrome c biogenesis protein, putative"	AT2G07681		-0.498753	0.0884277	0.64021		cca
22073	CATMA2OA30540F1	E2	OA	CDS	2	CATMA2A30540	AT2G32240	"unknown protein"	AT2G32240		-0.496969	1.50997	2.02377		caa
61530	CATMA5OA36458R1	E2	OA	CDS	5	CATMA5A36458	HELITRONY1B_4254AT5G40780	"LHT1 (LYSINE HISTIDINE TRANSPORTER 1); amino acid permease/ amino acid transporter"	AT5G40780		-0.495798	0.48396	0.706326		cca
64953	CATMA5OA57480F1	E2	OA	CDS	5	CATMA5A57480	AT5G61890	"AP2 domain-containing transcription factor family protein"	AT5G61890		-0.49531	1.3865	1.41034		caa
9824	CATMA1OA65400R1	EV2	OA	CDS	1	CATMA1A65400	AT1G76190	"auxin-responsive family protein"	AT1G76190		-0.490814	-0.985144	-0.822993		cbb
22476	CATMA2OA32730R1	E2	OA	CDS	2	CATMA2A32730	AT2G34600	"unknown protein"	AT2G34600		-0.490711	0.9367	0.683904		caa
4199	CATMA1OA25330F1	E2	OA	CDS	1	CATMA1A25330	AT1G27100	"unknown protein"	AT1G27100		-0.490602	0.765812	0.927816		caa
48960	CATMA4OA27270R1	E2	OA	CDS	4	CATMA4A27270	AT4G25580	"stress-responsive protein-related"	AT4G25580		-0.490325	-0.391134	-0.817877		ccb
72047	CATMA5ON99384F1	E2	ON	CDS	5	CATMA5A15280	AT5G16960	"NADP-dependent oxidoreductase, putative"	AT5G16960		-0.490198	2.01232	1.93142		caa
62815	CATMA5OA44660F1	E2	OA	CDS	5	CATMA5A44660	AT5G48657	"defense protein-related"	AT5G48657		-0.489992	2.54274	2.95767		caa
21012	CATMA2OA23850R1	E2	OA	CDS	2	CATMA2A23850	AT2G25510	"unknown protein"	AT2G25510		-0.488716	-0.38293	-0.637842		ccb
16328	CATMA1ON94982R1	E3	ON	CDS	1	CATMA1A24950	AT1G26730	"EXS family protein / ERD1/XPR1/SYG1 family protein"	AT1G26730		-0.488017	1.50066	1.64292		caa
18252	CATMA2OA00410R1	E2	OA	CDS	2	CATMA2A00410	AT2G01340,AT2G01350	"unknown protein"	AT2G01340		-0.487987	0.455247	0.624494		cca
26014	CATMA2OC47707R1	E2	OC	CDS	2	CATMA2C47707	AT2G41905	"unknown protein"	AT2G41905		-0.487548	0.999646	1.50515		caa
37317	CATMA3OA47110F1	E2	OA	CDS	3	CATMA3A47110	AT3G54150	"embryo-abundant protein-related"	AT3G54150		-0.487357	3.3467	3.87895		caa
25978	CATMA2OC47679R1	E2	OC	CDS	2	CATMA2C47679	AT2G40113	"unknown protein"	AT2G40113		-0.487025	1.04722	1.45212		caa
58395	CATMA5OA11290F1	E2	OA	CDS	5	CATMA5A11290	AT5G13080	"WRKY75 (WRKY DNA-binding protein 75); transcription factor"	AT5G13080		-0.486494	1.83852	2.26177		caa
47756	CATMA4OA19190R1	E2	OA	CDS	4	CATMA4A19190	AT4G18170	"WRKY28 (WRKY DNA-binding protein 28); transcription factor"	AT4G18170		-0.486	2.02245	2.13084		caa
32013	CATMA3OA08930F1	E2	OA	CDS	3	CATMA3A08930	AT3G10040	"transcription factor"	AT3G10040		-0.485591	-0.650402	-0.192941		cbc
66140	CATMA5OC64100R1	E2	OC	CDS	5	CATMA5C64100	AT5G06870	"PGIP2 (POLYGALACTURONASE INHIBITING PROTEIN 2); protein binding"	AT5G06870		-0.484963	-0.914259	-0.87827		cbb
67902	CATMA5OD03260R1	E2	OD	CDS	5	CATMA5D03260	AT5G23830	"MD-2-related lipid recognition domain-containing protein / ML domain-containing protein"	AT5G23830		-0.484761	0.489605	0.686645		cca
37056	CATMA3OA45345R1	E2	OA	CDS	3	CATMA3A45345	AT3G52430	"PAD4 (PHYTOALEXIN DEFICIENT 4); triacylglycerol lipase"	AT3G52430		-0.484573	1.22376	2.0392		caa
42825	CATMA3ON91311F1	E2	ON	CDS	3	0	AT3G26170	"CYP71B19 (cytochrome P450, family 71, subfamily B, polypeptide 19); oxygen binding"	AT3G26170		-0.483339	-0.921665	-0.870915		cbb
50208	CATMA4OA34610R1	E2	OA	CDS	4	CATMA4A34610	AT4G32870	"unknown protein"	AT4G32870		-0.483231	1.36758	1.51352		caa
11780	CATMA1OC71791R1	E3	OC	CDS	1	CATMA1C71791	AT1G53430	"leucine-rich repeat family protein / protein kinase family protein"	AT1G53430		-0.482958	1.51277	1.96599		caa
59808	CATMA5OA19990R1	E2	OA	CDS	5	CATMA5A19990	AT5G22530	"unknown protein"	AT5G22530		-0.482025	2.18464	2.62279		caa
23734	CATMA2OA40300R1	E3	OA	CDS	2	CATMA2A40300	AT2G41905	"unknown protein"	AT2G41905		-0.481173	0.923893	1.27589		caa
34023	CATMA3OA21070F1	E2	OA	CDS	3	CATMA3A21070	AT3G21230	"4CL5 (4-COUMARATE:COA LIGASE 5); 4-coumarate-CoA ligase"	AT3G21230		-0.480762	1.35392	1.52498		caa
53845	CATMA4ON100428F1	E2	ON	CDS	4	0	AT4G29190	"zinc finger (CCCH-type) family protein"	AT4G29190		-0.480332	-0.725086	-0.401577		cbc
34403	CATMA3OA23460F1	E2	OA	CDS	3	CATMA3A23460	AT3G23550	"MATE efflux family protein"	AT3G23550		-0.478689	0.660056	1.21492		caa
13960	CATMA1ON102122R1	E2	ON	CDS	1	CATMA1A13385	AT1G14370,AT1G14380	"APK2A (PROTEIN KINASE 2A); kinase"	AT1G14370		-0.478615	1.13185	1.58848		caa
61350	CATMA5OA35240R1	E2	OA	CDS	5	CATMA5A35240	AT5G39670,AT5G39680	"calcium-binding EF hand family protein"	AT5G39670		-0.478327	1.70371	1.95903		caa
25760	CATMA2OC47516R1	E2	OC	CDS	2	CATMA2C47516	AT2G30870,AT2G30880	"ATGSTF10 (EARLY DEHYDRATION-INDUCED 13); glutathione transferase"	AT2G30870		-0.477287	0.0275523	0.665505		cca
38306	CATMA3OA53150R1	E2	OA	CDS	3	CATMA3A53150	AT3G60140	"DIN2 (DARK INDUCIBLE 2); hydrolase, hydrolyzing O-glycosyl compounds"	AT3G60140		-0.477278	0.504604	0.670298		cca
16783	CATMA1ON95199F1	E3	ON	CDS	1	0	AT1G66280	"glycosyl hydrolase family 1 protein"	AT1G66280		-0.476863	0.345982	0.879048		cca
66822	CATMA5OC64551R1	E3	OC	CDS	5	CATMA5C64551	AT5G35525	"unknown protein"	AT5G35525		-0.476537	1.85975	2.32215		caa
4472	CATMA1OA27250R1	E2	OA	CDS	1	CATMA1A27250	AT1G29270	"unknown protein"	AT1G29270		-0.475626	-1.62353	-0.993531		cbb
33122	CATMA3OA15560R1	E2	OA	CDS	3	CATMA3A15560	AT3G16150	"L-asparaginase, putative / L-asparagine amidohydrolase, putative"	AT3G16150		-0.475316	0.528812	0.62387		cca
19919	CATMA2OA16880F1	E2	OA	CDS	2	CATMA2A16880	AT2G18210	"unknown protein"	AT2G18210		-0.474398	2.07808	2.19889		caa
21070	CATMA2OA24170R1	E2	OA	CDS	2	CATMA2A24170	AT2G25770	"unknown protein"	AT2G25770		-0.473987	-0.595888	-1.17795		ccb
6039	CATMA1OA40610F1	E2	OA	CDS	1	CATMA1A40610	AT1G49500	"unknown protein"	AT1G49500		-0.47393	-0.976494	-0.707597		cbb
39268	CATMA3OC57266R1	E2	OC	CDS	3	CATMA3C57266	AT3G18170	"unknown protein"	AT3G18170		-0.473924	0.498198	0.835858		cca
5344	CATMA1OA33863R1	E2	OA	CDS	1	CATMA1A33863	AT1G35670	"ATCDPK2 (CALCIUM-DEPENDENT PROTEIN KINASE 2); calcium- and calmodulin-dependent protein kinase/ kinase"	AT1G35670		-0.471868	0.72413	0.902487		caa
4668	CATMA1OA28690R1	E2	OA	CDS	1	CATMA1A28690	AT1G30640	"protein kinase, putative"	AT1G30640		-0.470866	0.416922	0.921381		cca
53759	CATMA4ON100346F1	E3	ON	CDS	4	0	AT4G22470 AT4E24210	"protease inhibitor/seed storage/lipid transfer protein (LTP) family protein"	AT4G22470		-0.470484	1.02213	1.06814		caa
4678	CATMA1OA28750R1	E2	OA	CDS	1	CATMA1A28750	AT1G30700	"FAD-binding domain-containing protein"	AT1G30700		-0.470179	2.76148	3.12759		caa
56945	CATMA5OA02460F1	E2	OA	CDS	5	CATMA5A02460	AT5G03350	"legume lectin family protein"	AT5G03350		-0.469642	-0.804577	-0.65743		cbb
10662	CATMA1OB35155R1	E2	OB	CDS	1	CATMA1B35155	AT1G37130	"NIA2 (NITRATE REDUCTASE 2)"	AT1G37130		-0.469631	0.53943	0.912099		cca
21344	CATMA2OA25800R1	V2	OA	CDS_Eugene	2	CATMA2A25800	AT2G27390 AT2E21980	0	AT2E21980		-0.46957	3.13099	3.52141		caa
36250	CATMA3OA40540R1	E3	OA	CDS	3	CATMA3A40540	AT3G47540	"chitinase, putative"	AT3G47540		-0.469414	1.51833	1.89861		caa
49231	CATMA4OA28880F1	E2	OA	CDS	4	CATMA4A28880	AT4G27300	"S-locus protein kinase, putative"	AT4G27300		-0.469259	0.378457	1.13823		cca
8492	CATMA1OA57520R1	E2	OA	CDS	1	CATMA1A57520	AT1G68150	"WRKY9 (WRKY DNA-binding protein 9); transcription factor"	AT1G68150		-0.468919	0.266098	0.854256		cca
32735	CATMA3OA13280F1	E2	OA	CDS	3	CATMA3A13280	AT3G14060	"unknown protein"	AT3G14060		-0.468597	-0.647264	-0.708153		cbb
25713	CATMA2OC47487F1	E2	OC	CDS	2	CATMA2C47487	AT2G29470	"ATGSTU3 (GLUTATHIONE S-TRANSFERASE 21); glutathione transferase"	AT2G29470		-0.468237	0.830875	0.962639		caa
26372	CATMA2OC47971R1	V2	OC	CDS	2	CATMA2C47971	AT2G42365AT2G42360,AT2G42365	"zinc finger (C3HC4-type RING finger) family protein"	AT2G42360		-0.468061	2.6078	2.97595		caa
27332	CATMA2ON101490R1	E2	ON	CDS	2	0	AT2G11810	"MGDC (monogalactosyldiacylglycerol synthase type C); 1,2-diacylglycerol 3-beta-galactosyltransferase"	AT2G11810		-0.467126	-0.801236	-0.265493		cbc
66649	CATMA5OC64434F1	E2	OC	CDS	5	CATMA5C64434	AT5G25440	"protein kinase family protein"	AT5G25440		-0.46672	1.8539	2.11926		caa
58175	CATMA5OA09970F1	E2	OA	CDS	5	CATMA5A09970	AT5G11210	"ATGLR2.5 (Arabidopsis thaliana glutamate receptor 2.5)"	AT5G11210		-0.466608	3.30626	3.71223		caa
57634	CATMA5OA06655R1	E2	OA	CDS	5	CATMA5A06655	AT5G07440	"GDH2 (GLUTAMATE DEHYDROGENASE 2); oxidoreductase"	AT5G07440		-0.466602	0.841885	1.02863		caa
5815	CATMA1OA39090F1	E2	OA	CDS	1	CATMA1A39090	AT1G48000	"MYB112 (myb domain protein 112); DNA binding / transcription factor"	AT1G48000		-0.464521	-0.642803	-0.541459		cbc
3871	CATMA1OA22960F1	E2	OA	CDS	1	CATMA1A22960	AT1G24100	"UGT74B1 (UDP-glucosyl transferase 74B1); UDP-glycosyltransferase/ thiohydroximate beta-D-glucosyltransferase/ transferase, transferring glycosyl groups"	AT1G24100		-0.464333	0.447049	0.714095		cca
25877	CATMA2OC47609F1	E2	OC	CDS	2	CATMA2C47609	AT2G35730	"heavy-metal-associated domain-containing protein"	AT2G35730		-0.463876	2.15138	2.40278		caa
28848	CATMA2ON94797R1	E2	ON	CDS	2	0	AT2G23321	"unknown protein"	AT2G23321		-0.463529	1.23898	1.24782		caa
32161	CATMA3OA09980F1	E2	OA	CDS	3	CATMA3A09980	AT3G10930	"unknown protein"	AT3G10930		-0.462024	2.05403	1.94407		caa
67035	CATMA5OC64745F1	E2	OC	CDS	5	CATMA5C64745	AT5G44005	"unknown protein"	AT5G44005		-0.460132	-2.18959	-2.10951		cbb
62100	CATMA5OA40250R1	E2	OA	CDS	5	CATMA5A40250	AT5G44460	"calcium-binding protein, putative"	AT5G44460		-0.459831	0.718071	1.11939		caa
4981	CATMA1OA30850F1	E2	OA	CDS	1	CATMA1A30850	AT1G32450	"proton-dependent oligopeptide transport (POT) family protein"	AT1G32450		-0.459236	-0.624238	-0.319281		cbc
24487	CATMA2OA44770F1	E2	OA	CDS	2	CATMA2A44770	AT2G46400	"WRKY46 (WRKY DNA-binding protein 46); transcription factor"	AT2G46400		-0.458517	1.34227	1.45265		caa
4822	CATMA1OA29810R1	E2	OA	CDS	1	CATMA1A29810	AT1G31580	ECS1	AT1G31580		-0.45828	-0.636259	-0.5834		cbc
27337	CATMA2ON101494F1	V2	ON	Repeat_TAIR	2	0	AT2G11940	0	AT2G11940		-0.457964	-0.0535365	0.62375		cca
30817	CATMA3OA01740F1	E2	OA	CDS	3	CATMA3A01740	AT3G02800	"phosphoprotein phosphatase"	AT3G02800		-0.45636	2.6036	3.17422		caa
32143	CATMA3OA09870F1	E2	OA	CDS	3	CATMA3A09870	AT3G10815	"zinc finger (C3HC4-type RING finger) family protein"	AT3G10815		-0.456174	1.41522	1.32596		caa
49306	CATMA4OA29280R1	E2	OA	CDS	4	CATMA4A29280	AT4G27652	"unknown protein"	AT4G27652		-0.456142	0.862454	1.0425		caa
62763	CATMA5OA44410F1	E2	OA	CDS	5	CATMA5A44410	AT5G48430	"unknown protein"	AT5G48430		-0.454774	1.82042	2.29049		caa
6288	CATMA1OA42350R1	E2	OA	CDS	1	CATMA1A42350	AT1G51270	"structural molecule"	AT1G51270		-0.454138	1.00754	1.2129		caa
57536	CATMA5OA06076R1	E3	OA	CDS	5	CATMA5A06076,CATMA5C64100	AT5G06870	"PGIP2 (POLYGALACTURONASE INHIBITING PROTEIN 2); protein binding"	AT5G06870		-0.453126	-0.912796	-0.876636		cbb
5015	CATMA1OA31015F1	E2	OA	CDS	1	CATMA1A31015	AT1G32640	"ATMYC2 (JASMONATE INSENSITIVE 1); DNA binding / transcription factor"	AT1G32640		-0.452421	0.484923	0.638961		cca
1464	CATMA1OA08413R1	E2	OA	CDS	1	CATMA1A08413	AT1G09560	"GLP5 (GERMIN-LIKE PROTEIN 5); manganese ion binding / metal ion binding / nutrient reservoir"	AT1G09560		-0.452317	0.788474	1.08783		caa
27570	CATMA2ON101710R1	V2	ON	CDS_Eugene	2	CATMA2A25800	AT2G27390 AT2E21980	0	AT2E21980		-0.451991	2.51393	2.57803		caa
21101	CATMA2OA24320F1	E2	OA	CDS	2	CATMA2A24320	AT2G25930,AT2G25940	"ALPHA-VPE (ALPHA-VACUOLAR PROCESSING ENZYME); cysteine-type endopeptidase"	AT2G25940		-0.451727	0.737143	1.31768		caa
21059	CATMA2OA24120F1	E2	OA	CDS	2	CATMA2A24120	AT2G25735	"unknown protein"	AT2G25735		-0.451201	2.97693	3.12395		caa
15216	CATMA1ON92231F2	R4	ON	CDS	1,1	0	AT1G77145,AT1G77160	"unknown protein","unknown protein"	AT1G77145		-0.451012	-0.785232	-0.678469		cbb
52380	CATMA4OC42683R1	E2	OC	CDS	4	CATMA4C42683	AT4G37770	"ACS8 (1-Amino-cyclopropane-1-carboxylate synthase 8)"	AT4G37770		-0.450712	1.56188	1.41345		caa
4439	CATMA1OA27020F1	E2	OA	CDS	1	CATMA1A27020	AT1G29050	"unknown protein"	AT1G29050		-0.450426	-0.6705	-0.673516		cbb
60929	CATMA5OA31080F1	E2	OA	CDS	5	CATMA5A31080	AT5G35735	"auxin-responsive family protein"	AT5G35735		-0.449532	3.23784	3.43995		caa
48449	CATMA4OA24340F1	E2	OA	CDS	4	CATMA4A24340	AT4G22610	"protease inhibitor/seed storage/lipid transfer protein (LTP) family protein"	AT4G22610		-0.449455	1.13735	1.07443		caa
33569	CATMA3OA18300F1	E2	OA	CDS	3	CATMA3A18300	AT3G18680,AT3G18690	"MKS1 (MAP KINASE SUBSTRATE 1)"	AT3G18690		-0.447808	1.49969	1.52746		caa
40806	CATMA3OF01283R1	E3	OF	CDS	3	CATMA_GFT_01283	AT3G44870,AT3G44880	"S-adenosyl-L-methionine:carboxyl methyltransferase family protein"	AT3G44870		-0.446576	1.43934	1.50243		caa
52318	CATMA4OC42634R1	E2	OC	CDS	4	CATMA4C42634	AT4G35630,AT4G35640	"PSAT (phosphoserine aminotransferase); phosphoserine transaminase"	AT4G35630		-0.446295	0.29488	0.673662		cca
2950	CATMA1OA17310R1	E2	OA	CDS	1	CATMA1A17310	AT1G18300	"ATNUDT4 (Arabidopsis thaliana Nudix hydrolase homolog 4); hydrolase"	AT1G18300		-0.445862	3.3215	3.24488		caa
65441	CATMA5OA60090F1	E3	OA	CDS	5	CATMA5A60090	AT5G64660	"U-box domain-containing protein"	AT5G64660		-0.444959	3.06248	3.28659		caa
48547	CATMA4OA24970F1	E2	OA	CDS	4	CATMA4A24970	AT4G23215	pseudogene	AT4G23215		-0.443793	3.62172	3.96423		caa
30677	CATMA3OA01030F1	E2	OA	CDS	3	CATMA3A01030	AT3G02030,AT3G02040	"SRG3 (SENESCENCE-RELATED GENE 3); glycerophosphodiester phosphodiesterase"	AT3G02040		-0.443777	-0.996874	-0.973838		cbb
35234	CATMA3OA29010R1	E2	OA	CDS	3	CATMA3A29010	AT3G29000	"calcium-binding EF hand family protein"	AT3G29000		-0.443059	2.98866	3.03657		caa
33739	CATMA3OA19200F1	E2	OA	CDS	3	CATMA3A19200	AT3G19580	"AZF2 (ARABIDOPSIS ZINC-FINGER PROTEIN 2); nucleic acid binding / transcription factor/ zinc ion binding"	AT3G19580		-0.442929	1.46081	1.54		caa
24538	CATMA2OA45080R1	E2	OA	CDS	2	CATMA2A45080	AT2G46650	"B5 #1 (cytochrome b5 family protein #1); heme binding / transition metal ion binding"	AT2G46650		-0.442894	0.15193	0.637539		cca
62193	CATMA5OA40930F1	E2	OA	CDS	5	CATMA5A40930	AT5G45090	"ATPP2-A7 (Phloem protein 2-A7); transmembrane receptor"	AT5G45090		-0.442713	1.07797	1.38988		caa
8474	CATMA1OA57435R1	E2	OA	CDS	1	CATMA1A57435	AT1G68050	"FKF1 (FLAVIN-BINDING KELCH DOMAIN F BOX PROTEIN); ubiquitin-protein ligase"	AT1G68050		-0.442648	-1.00196	-0.683547		cbb
1269	CATMA1OA07310F1	E2	OA	CDS	1	CATMA1A07310	AT1G08310,AT1G08315	"armadillo/beta-catenin repeat family protein"	AT1G08315		-0.442608	0.585508	0.891295		cca
51438	CATMA4OA41500R1	E2	OA	CDS	4	CATMA4A41500	AT4G40070	"protein binding / zinc ion binding"	AT4G40070		-0.442549	0.492609	0.839744		cca
25940	CATMA2OC47651R1	E2	OC	CDS	2	CATMA2C47651	AT2G38470,AT2G38480	"WRKY33 (WRKY DNA-binding protein 33); transcription factor"	AT2G38470		-0.442346	1.77952	2.07342		caa
4082	CATMA1OA24480R1	E2	OA	CDS	1	CATMA1A24480	AT1G26250	"proline-rich extensin, putative"	AT1G26250		-0.442121	0.460634	0.960499		cca
55019	CATMA4ON94296F1	M2	ON	CDS	4	0	AT4G22590,AT4G22590,AT4G22592,AT4G22592	"trehalose-6-phosphate phosphatase, putative","unknown protein"	AT4G22590		-0.440777	1.07563	1.24962		caa
19982	CATMA2OA17350R1	E2	OA	CDS	2	CATMA2A17350	AT2G18700	"ATTPS11 (Arabidopsis thaliana trehalose phosphatase/synthase 11); transferase, transferring glycosyl groups"	AT2G18700		-0.437931	1.26169	1.87009		caa
9211	CATMA1OA61670F1	E2	OA	CDS	1	CATMA1A61670	AT1G72450	"unknown protein"	AT1G72450		-0.437436	0.754665	1.12933		caa
21333	CATMA2OA25700F1	E2	OA	CDS	2	CATMA2A25700	AT2G27310	"F-box family protein"	AT2G27310		-0.43717	1.69245	1.8902		caa
46672	CATMA4OA12000R1	E2	OA	CDS	4	CATMA4A12000	AT4G11890	"protein kinase family protein"	AT4G11890		-0.436665	1.55178	2.01876		caa
34173	CATMA3OA22090F1	E2	OA	CDS	3	CATMA3A22090	AT3G22160	"VQ motif-containing protein"	AT3G22160		-0.435933	0.91375	1.08742		caa
31447	CATMA3OA05500F1	E2	OA	CDS	3	CATMA3A05500	AT3G06420	"ATG8H (AUTOPHAGY 8H); microtubule binding"	AT3G06420		-0.435076	0.646607	0.887099		caa
11177	CATMA1OC71339F1	E2	OC	CDS	1	CATMA1C71339	AT1G22400	"UGT85A1 (UDP-glucosyl transferase 85A1); UDP-glycosyltransferase/ transferase, transferring glycosyl groups / transferase, transferring hexosyl groups"	AT1G22400		-0.434855	0.902322	1.04649		caa
38272	CATMA3OA52950R1	E2	OA	CDS	3	CATMA3A52950	AT3G59940,AT3G59950	"kelch repeat-containing F-box family protein"	AT3G59940		-0.434479	-1.31082	-1.1311		cbb
59748	CATMA5OA19660R1	E2	OA	CDS	5	CATMA5A19660	AT5G21105	"L-ascorbate oxidase/ copper ion binding"	AT5G21105		-0.434156	-0.679743	-0.635862		cbb
46562	CATMA4OA11240R1	E2	OA	CDS	4	CATMA4A11240	AT4G11170	"disease resistance protein (TIR-NBS-LRR class), putative"	AT4G11170		-0.432905	2.72335	3.28837		caa
34353	CATMA3OA23230F1	E2	OA	CDS	3	CATMA3A23230	AT3G23230	"ethylene-responsive factor, putative"	AT3G23230		-0.432242	2.61479	2.89725		caa
48691	CATMA4OA25830F1	E2	OA	CDS	4	CATMA4A25830	AT4G24110	"unknown protein"	AT4G24110		-0.431935	0.308466	0.827813		cca
15240	CATMA1ON92243R1	E2	ON	CDS	1	0	AT1G80840,AT1G80850	"WRKY40 (WRKY DNA-binding protein 40); transcription factor"	AT1G80840		-0.431835	2.65206	2.78226		caa
24286	CATMA2OA43600R1	E2	OA	CDS	2	CATMA2A43600	AT2G45210	"auxin-responsive protein-related"	AT2G45210		-0.431732	-0.622976	-0.350395		cbc
26116	CATMA2OC47774R1	E2	OC	CDS	2	CATMA2C47774	AT2G45360,AT2G45380	"unknown protein"	AT2G45360		-0.431666	0.492557	0.777395		cca
6978	CATMA1OA47021R1	E2	OA	CDS	1	CATMA1A47021	AT1G55920	"AtSerat2;1 (SERINE ACETYLTRANSFERASE 1)"	AT1G55920		-0.431625	0.64441	0.83037		caa
4122	CATMA1OA24810R1	E2	OA	CDS	1	CATMA1A24810	AT1G26580	"unknown protein"	AT1G26580		-0.430417	0.561297	0.621797		cca
51995	CATMA4OC42398F1	E2	OC	CDS	4	CATMA4C42398	AT4G19520	"disease resistance protein (TIR-NBS-LRR class), putative"	AT4G19520		-0.429567	1.38267	1.62088		caa
37034	CATMA3OA45250R1	E2	OA	CDS	3	CATMA3A45250	AT3G52310	"ABC transporter family protein"	AT3G52310		-0.429061	-0.630063	-0.569365		cbc
1581	CATMA1OA09000F1	E2	OA	CDS	1	CATMA1A09000	AT1G10140	"unknown protein"	AT1G10140		-0.428576	0.967146	1.35912		caa
8881	CATMA1OA59680F1	E2	OA	CDS	1	CATMA1A59680	AT1G70420	"unknown protein"	AT1G70420		-0.428195	2.7146	2.65697		caa
61470	CATMA5OA36120R1	E2	OA	CDS	5	CATMA5A36120	AT5G40460	"unknown protein"	AT5G40460		-0.425951	0.679178	0.50814		cac
63699	CATMA5OA50160F1	E2	OA	CDS	5	CATMA5A50160	AT5G54290,AT5G54300	"unknown protein"	AT5G54300		-0.425742	0.697287	0.730474		caa
31989	CATMA3OA08780F1	E2	OA	CDS	3	CATMA3A08780	AT3G09920	"PIP5K9 (PHOSPHATIDYL INOSITOL MONOPHOSPHATE 5 KINASE); 1-phosphatidylinositol-4-phosphate 5-kinase"	AT3G09920		-0.425713	0.468156	0.830406		cca
22970	CATMA2OA35700R1	E2	OA	CDS	2	CATMA2A35700	AT2G37430	"zinc finger (C2H2 type) family protein (ZAT11)"	AT2G37430		-0.425519	3.77247	3.59227		caa
15688	CATMA1ON92503R1	E2	ON	CDS	1	CATMA1C71252	AT1G16960,AT1G16970	"unknown protein"	AT1G16960		-0.424721	-0.523649	-0.681206		ccb
2309	CATMA1OA13330F1	E2	OA	CDS	1	CATMA1A13330	AT1G14330	"kelch repeat-containing F-box family protein"	AT1G14330		-0.424651	1.23189	1.64581		caa
1858	CATMA1OA10550R1	E2	OA	CDS	1	CATMA1A10550	AT1G11580	"pectin methylesterase, putative"	AT1G11580		-0.42313	0.482328	0.650477		cca
23197	CATMA2OA37060F1	E2	OA	CDS	2	CATMA2A37060	AT2G38780,AT2G38790	"unknown protein"	AT2G38790		-0.423089	1.21861	0.838366		caa
7474	CATMA1OA50170R1	E2	OA	CDS	1	CATMA1A50170	AT1G61120	"terpene synthase/cyclase family protein"	AT1G61120		-0.422798	0.611225	0.753582		cca
50955	CATMA4OA38860F1	E2	OA	CDS	4	CATMA4A38860	AT4G37290	"unknown protein"	AT4G37290		-0.422779	0.541981	0.933254		cca
69562	CATMA5ON91977F2	EI2	ON	CDS	5	CATMA5A54400	AT5G58640,AT5G58650	"unknown protein"	AT5G58650		-0.421935	-0.692053	-0.517813		cbc
21193	CATMA2OA24855F1	E2	OA	CDS	2	CATMA2A24855	AT2G26530	AR781	AT2G26530		-0.421448	1.71079	1.81976		caa
21526	CATMA2OA26990R1	E2	OA	CDS	2	CATMA2A26990	AT2G28570	"unknown protein"	AT2G28570		-0.420743	0.179404	0.622691		cca
32587	CATMA3OA12380F1	E2	OA	CDS	3	CATMA3A12380	AT3G13275	"unknown protein"	AT3G13275		-0.420357	0.935337	1.02016		caa
37776	CATMA3OA49870R1	E2	OA	CDS	3	CATMA3A49870	AT3G56880	"VQ motif-containing protein"	AT3G56880		-0.419765	0.699628	0.799607		caa
22060	CATMA2OA30410R1	E2	OA	CDS	2	CATMA2A30410	AT2G32150	"haloacid dehalogenase-like hydrolase family protein"	AT2G32150		-0.419185	0.675213	0.872563		caa
1063	CATMA1OA06200F1	E2	OA	CDS	1	CATMA1A06200	AT1G07150	"MAPKKK13 (Mitogen-activated protein kinase kinase kinase 13); kinase"	AT1G07150		-0.419042	0.512701	0.81483		cca
65630	CATMA5OA61080R1	E2	OA	CDS	5	CATMA5A61080	AT5G65730	"xyloglucan:xyloglucosyl transferase, putative / xyloglucan endotransglycosylase, putative / endo-xyloglucan transferase, putative"	AT5G65730		-0.418464	-1.56437	-1.92134		cbb
37535	CATMA3OA48400F1	E2	OA	CDS	3	CATMA3A48400	AT3G55430	"glycosyl hydrolase family 17 protein / beta-1,3-glucanase, putative"	AT3G55430		-0.417076	1.28886	1.54006		caa
4015	CATMA1OA24060F1	E2	OA	CDS	1	CATMA1A24060	AT1G25400	"unknown protein"	AT1G25400		-0.416945	0.674834	0.934926		caa
22601	CATMA2OA33420F1	E2	OA	CDS	2	CATMA2A33420	AT2G35290	"unknown protein"	AT2G35290		-0.416376	1.13131	1.01095		caa
18690	CATMA2OA03395R1	E2	OA	CDS	2	CATMA2A03395	AT2G04400,AT2G04410	"indole-3-glycerol phosphate synthase (IGPS)"	AT2G04400		-0.415514	0.868946	1.32518		caa
7573	CATMA1OA50960F1	E2	OA	CDS	1	CATMA1A50960	AT1G61890	"MATE efflux family protein"	AT1G61890		-0.414239	1.25425	0.853944		caa
19980	CATMA2OA17340R1	E2	OA	CDS	2	CATMA2A17340,CATMA2A17340_N,CATMA2C47275	AT2G18690	"unknown protein"	AT2G18690		-0.41349	1.24004	1.5294		caa
39667	CATMA3OC57561F1	E3	OC	CDS	3	CATMA3C57561	AT3G45060	"ATNRT2.6 (Arabidopsis thaliana high affinity nitrate transporter 2.6); nitrate transporter"	AT3G45060		-0.413421	0.66908	0.580684		cac
62490	CATMA5OA42790R1	E2	OA	CDS	5	CATMA5A42790	AT5G46780	"VQ motif-containing protein"	AT5G46780		-0.410602	1.01253	1.19737		caa
20344	CATMA2OA19595R1	E2	OA	CDS	2	CATMA2A19595	AT2G20960	pEARLI4	AT2G20960		-0.410222	1.87916	1.94319		caa
1584	CATMA1OA09010R1	E2	OA	CDS	1	CATMA1A09010	AT1G10155AT1G10150	"ATPP2-A10 (Phloem protein 2-A10)"	AT1G10150		-0.409764	0.487226	1.04103		cca
6395	CATMA1OA43122F1	E2	OA	CDS	1	CATMA1A43122	AT1G52030	"MBP2 (MYROSINASE-BINDING PROTEIN 2)"	AT1G52030		-0.409503	-0.829433	0.172209		cbc
61514	CATMA5OA36400R1	E2	OA	CDS	5	CATMA5A36400	AT5G40690	"unknown protein"	AT5G40690		-0.408653	-0.709082	-0.504681		cbc
65480	CATMA5OA60320R1	E2	OA	CDS	5	CATMA5A60320	AT5G64890	"PROPEP2 (Elicitor peptide 2 precursor)"	AT5G64890		-0.405921	3.36964	3.758		caa
22439	CATMA2OA32540F1	E2	OA	CDS	2	CATMA2A32540	AT2G34380,AT2G34390	"NIP2;1/NLM4 (NOD26-LIKE INTRINSIC PROTEIN 2;1); water channel"	AT2G34390		-0.405148	0.609723	1.35474		cca
47981	CATMA4OA20730F1	E2	OA	CDS	4	CATMA4A20730	AT4G19515	"disease resistance family protein"	AT4G19515		-0.404496	3.10357	3.20879		caa
50247	CATMA4OA34810F1	E2	OA	CDS	4	CATMA4A34810	AT4G33070	"pyruvate decarboxylase, putative"	AT4G33070		-0.404018	-0.252312	0.649548		cca
39773	CATMA3OC57650F1	E2	OC	CDS	3	CATMA3C57650	AT3G49210	"unknown protein"	AT3G49210		-0.403508	0.800522	1.16851		caa
67136	CATMA5OC64825R1	E2	OC	CDS	5	CATMA5C64825	AT5G48175	"unknown protein"	AT5G48175		-0.402892	0.927454	1.08341		caa
67097	CATMA5OC64791F1	E2	OC	CDS	5	CATMA5C64791	AT5G46295	"unknown protein"	AT5G46295		-0.402095	3.20685	3.25507		caa
9858	CATMA1OA65610R1	E2	OA	CDS	1	CATMA1A65610	AT1G76390,AT1G76400	"armadillo/beta-catenin repeat family protein / U-box domain-containing protein"	AT1G76390		-0.401832	0.77096	0.746231		caa
9637	CATMA1OA64320F1	E2	OA	CDS	1	CATMA1A64320	AT1G74950	"unknown protein"	AT1G74950		-0.401418	0.458417	0.693248		cca
60254	CATMA5OA22960R1	E2	OA	CDS	5	CATMA5A22960	AT5G25250	"unknown protein"	AT5G25250		-0.401021	2.13279	2.3936		caa
63265	CATMA5OA47570F1	E2	OA	CDS	5	CATMA5A47570	AT5G51640	"YLS7 (yellow-leaf-specific gene 7)"	AT5G51640		-0.400497	0.686475	0.999384		caa
10783	CATMA1OC71052F1	E2	OC	CDS	1	CATMA1C71052	AT1G05575	"unknown protein"	AT1G05575		-0.399435	2.60954	2.57061		caa
31466	CATMA3OA05630R1	E2	OA	CDS	3	CATMA3A05630	AT3G06490	"MYB108 (BOTRYTIS-SUSCEPTIBLE1, myb domain protein 108); DNA binding / transcription factor"	AT3G06490		-0.399368	1.28531	0.846735		caa
8415	CATMA1OA56950F1	E2	OA	CDS	1	CATMA1A56950,CATMA1A56950_N	AT1G67600	"unknown protein"	AT1G67600		-0.39831	-0.824435	-0.747217		cbb
69561	CATMA5ON91977F1	E2	ON	CDS	5	0	AT5G58640,AT5G58650AT5G58640,AT5G58650	"unknown protein"	AT5G58650		-0.397337	-0.722571	-0.459236		cbc
50990	CATMA4OA39090R1	E2	OA	CDS	4	CATMA4A39090	AT4G37530	"peroxidase, putative"	AT4G37530		-0.396742	0.748794	0.883475		caa
5274	CATMA1OA33270R1	E2	OA	CDS	1	CATMA1A33270	AT1G35140	"PHI-1 (PHOSPHATE-INDUCED 1)"	AT1G35140		-0.396646	1.55698	1.29178		caa
7560	CATMA1OA50880R1	E2	OA	CDS	1	CATMA1A50880	AT1G61800	"GPT2 (glucose-6-phosphate/phosphate translocator 2); antiporter/ glucose-6-phosphate transporter"	AT1G61800		-0.396539	-0.8295	-0.434428		cbc
21647	CATMA2OA27810F1	E2	OA	CDS	2	CATMA2A27810	AT2G29410,AT2G29420	"ATGSTU7 (GLUTATHIONE S-TRANSFERASE 25); glutathione transferase"	AT2G29420		-0.39646	0.880652	1.20145		caa
65339	CATMA5OA59575F1	E2	OA	CDS	5	CATMA5A59575,CATMA5A59575_N	AT5G64100	"peroxidase, putative"	AT5G64100		-0.395891	0.562034	1.1923		cca
33745	CATMA3OA19250F1	E2	OA	CDS	3	CATMA3A19250	AT3G19615	"unknown protein"	AT3G19615		-0.395836	3.76212	4.4764		caa
61720	CATMA5OA37770R1	E2	OA	CDS	5	CATMA5A37770	AT5G42050	"unknown protein"	AT5G42050		-0.395764	0.78595	1.15682		caa
22443	CATMA2OA32570F1	E2	OA	CDS	2	CATMA2A32570	AT2G34420AT2G34410,AT2G34420	"LHB1B2 (Photosystem II light harvesting complex gene 1.5); chlorophyll binding"	AT2G34420		-0.395624	-0.371738	-0.844695		ccb
13193	CATMA1OF02529F1	E3	OF	CDS	1	CATMA_GFT_02529	AT1G21326	"VQ motif-containing protein"	AT1G21326		-0.395184	2.4005	2.26735		caa
34760	CATMA3OA25720R1	E2	OA	CDS	3	CATMA3A25720	AT3G25900	"ATHMT-1/HMT-1; homocysteine S-methyltransferase"	AT3G25900		-0.394865	2.01368	2.45658		caa
21708	CATMA2OA28280R1	E2	OA	CDS	2	CATMA2A28280	AT2G29940	"ATPDR3/PDR3 (PLEIOTROPIC DRUG RESISTANCE 3); ATPase, coupled to transmembrane movement of substances"	AT2G29940		-0.39474	-0.361886	-0.669527		ccb
23808	CATMA2OA40740R1	E3	OA	CDS	2	CATMA2A40740	AT2G42350	"zinc finger (C3HC4-type RING finger) family protein"	AT2G42350		-0.394326	1.25536	1.56952		caa
60521	CATMA5OA24910F1	E2	OA	CDS	5	CATMA5A24910	AT5G27520	"mitochondrial substrate carrier family protein"	AT5G27520		-0.393642	1.03414	1.30659		caa
43805	CATMA3ON94699F1	M2	ON	CDS	3	CATMA3A55550	AT3G62420,AT3G62420,AT3G62422,AT3G62422	"ATBZIP53 (BASIC REGION/LEUCINE ZIPPER MOTIF 53); DNA binding / sequence-specific DNA binding / transcription factor","unknown protein"	AT3G62420		-0.392764	0.310594	0.744151		cca
45	CATMA1OA00250F1	E2	OA	CDS	1	CATMA1A00250	AT1G01250	"AP2 domain-containing transcription factor, putative"	AT1G01250		-0.392686	-0.790707	-0.958177		cbb
58375	CATMA5OA11160F1	E2	OA	CDS	5	CATMA5A11160	AT5G12930	"unknown protein"	AT5G12930		-0.391909	2.09342	2.53999		caa
22457	CATMA2OA32640F1	E2	OA	CDS	2	CATMA2A32640	AT2G34500	"CYP710A1 (cytochrome P450, family 710, subfamily A, polypeptide 1); C-22 sterol desaturase/ oxygen binding"	AT2G34500		-0.39169	1.45572	1.64097		caa
54093	CATMA4ON90064F1	E2	ON	CDS	4	0	AT4G30480,AT4G30490	"AFG1-like ATPase family protein"	AT4G30490		-0.3916	0.653921	0.770659		caa
11416	CATMA1OC71521R1	E2	OC	CDS	1	CATMA1C71521	AT1G32940	"subtilase family protein"	AT1G32940		-0.391295	1.36241	1.56618		caa
58649	CATMA5OA12710F1	E2	OA	CDS	5	CATMA5A12710	AT5G14470	"GHMP kinase-related"	AT5G14470		-0.390546	0.472574	0.626778		cca
35827	CATMA3OA37230F1	E2	OA	CDS	3	CATMA3A37230	AT3G44326	"unknown protein"	AT3G44326		-0.390315	0.719045	0.764868		caa
9890	CATMA1OA65800R1	E2	OA	CDS	1	CATMA1A65800	AT1G76600	"unknown protein"	AT1G76600		-0.389929	1.43542	1.51806		caa
45951	CATMA4OA05070F1	E2	OA	CDS	4	CATMA4A05070	AT4G04490	"protein kinase family protein"	AT4G04490		-0.389545	0.759395	0.867068		caa
39711	CATMA3OC57602F1	E3	OC	CDS	3	CATMA3C57602	AT3G46720	"UDP-glucoronosyl/UDP-glucosyl transferase family protein"	AT3G46720		-0.389504	1.05186	1.14781		caa
60055	CATMA5OA21550F1	E2	OA	CDS	5	CATMA5A21550	AT5G24030	"C4-dicarboxylate transporter/malic acid transport family protein"	AT5G24030		-0.388281	0.926147	1.23198		caa
53610	CATMA4ON100210R1	V2	ON	otherRNA	4	0	AT4G13495	0	AT4G13495		-0.387772	-0.917071	-0.71347		cbb
64431	CATMA5OA54420F1	E2	OA	CDS	5	CATMA5A54420	AT5G58680	"armadillo/beta-catenin repeat family protein"	AT5G58680		-0.384856	2.84061	2.47513		caa
1138	CATMA1OA06700R1	E2	OA	CDS	1	CATMA1A06700	AT1G07630	"PLL5 (POL-like 5); protein phosphatase type 2C"	AT1G07630		-0.384693	0.632588	0.701827		caa
2958	CATMA1OA17400R1	E2	OA	CDS	1	CATMA1A17400	AT1G18382AT1G18380,AT1G18382	"unknown protein"	AT1G18380		-0.3835	1.96872	2.21353		caa
33196	CATMA3OA16010R1	E2	OA	CDS	3	CATMA3A16010	AT3G16570	"RALFL23 (RALF-LIKE 23)"	AT3G16570		-0.381701	-0.455608	-0.705646		ccb
12617	CATMA1OC72394F1	V2	OC	otherRNA	1	CATMA1C72394	AT1G55525	0	AT1G55525		-0.38161	0.809455	0.60748		cac
42558	CATMA3ON91153R1	VE2	ON	CDS	3	0	AT3G59940,AT3G59950AT3G59940,AT3G59950	"kelch repeat-containing F-box family protein"	AT3G59940		-0.3816	-0.894167	-1.02943		cbb
24387	CATMA2OA44160F1	E2	OA	CDS	2	CATMA2A44160	AT2G45760	"BAP2 (BON ASSOCIATION PROTEIN 2)"	AT2G45760		-0.381483	1.53506	1.40822		caa
8788	CATMA1OA59180R1	E2	OA	CDS	1	CATMA1A59180	AT1G69870	"proton-dependent oligopeptide transport (POT) family protein"	AT1G69870		-0.381407	-0.950814	-1.06267		cbb
57487	CATMA5OA05780F1	E2	OA	CDS	5	CATMA5A05780	AT5G06570	"unknown protein"	AT5G06570		-0.38105	1.0271	1.05196		caa
63903	CATMA5OA51310F1	E2	OA	CDS	5	CATMA5A51310	AT5G55560	"protein kinase family protein"	AT5G55560		-0.380614	1.20421	1.64016		caa
1374	CATMA1OA07796R1	E2	OA	CDS	1	CATMA1A07796	AT1G08930	"ERD6 (EARLY RESPONSE TO DEHYDRATION 6); carbohydrate transporter/ sugar porter"	AT1G08930		-0.379818	1.0721	1.36679		caa
5701	CATMA1OA38000F1	E2	OA	CDS	1	CATMA1A38000	AT1G45145	"ATTRX5 (thioredoxin H-type 5); thiol-disulfide exchange intermediate"	AT1G45145		-0.378933	1.12732	1.33898		caa
8174	CATMA1OA55350R1	E2	OA	CDS	1	CATMA1A55350	AT1G66090	"disease resistance protein (TIR-NBS class), putative"	AT1G66090		-0.378485	3.36425	3.46583		caa
20883	CATMA2OA22880F1	E2	OA	CDS	2	CATMA2A22880	AT2G24550	"unknown protein"	AT2G24550		-0.376579	1.12606	1.49324		caa
47631	CATMA4OA18523F1	E2	OA	CDS	4	CATMA4A18523	AT4G17490	"ATERF6 (ETHYLENE RESPONSIVE ELEMENT BINDING FACTOR 6); DNA binding / transcription factor"	AT4G17490		-0.374981	1.20069	1.25665		caa
14173	CATMA1ON102332F1	E3	ON	CDS	1	0	AT1G31550	"GDSL-motif lipase, putative"	AT1G31550		-0.374888	-0.858265	-0.895201		cbb
50062	CATMA4OA33690R1	E2	OA	CDS	4	CATMA4A33690	AT4G32020	"unknown protein"	AT4G32020		-0.374824	1.4498	1.56468		caa
51440	CATMA4OA41510R1	E2	OA	CDS	4	CATMA4A41510	AT4G40085AT4G40080,AT4G40085	"epsin N-terminal homology (ENTH) domain-containing protein / clathrin assembly protein-related"	AT4G40080		-0.374198	1.46678	1.60917		caa
3585	CATMA1OA21270F1	E2	OA	CDS	1	CATMA1A21270	AT1G22140	"unknown protein"	AT1G22140		-0.373919	-0.63024	-0.429209		cbc
26052	CATMA2OC47731R1	E2	OC	CDS	2	CATMA2C47731	AT2G43160,AT2G43180	binding	AT2G43160		-0.37327	0.733659	0.865713		caa
52902	CATMA4OF01535R1	E3	OF	CDS	4	CATMA_GFT_01535	AT4G08780	"peroxidase, putative"	AT4G08780		-0.373165	1.31825	1.89338		caa
38740	CATMA3OA55990R1	E2	OA	CDS	3	CATMA3A55990	AT3G62820	"invertase/pectin methylesterase inhibitor family protein"	AT3G62820		-0.372739	-0.653952	-0.520445		cbc
4623	CATMA1OA28380F1	E2	OA	CDS	1	CATMA1A28380	AT1G30370	"lipase class 3 family protein"	AT1G30370		-0.37273	2.38062	2.51231		caa
64559	CATMA5OA55270F1	E2	OA	CDS	5	CATMA5A55270	AT5G59530	"2-oxoglutarate-dependent dioxygenase, putative"	AT5G59530		-0.372432	1.24571	1.57207		caa
18873	CATMA2OA04825F1	E2	OA	CDS	2	CATMA2A04825	AT2G06050	"OPR3 (OPDA-REDUCTASE 3)"	AT2G06050		-0.37199	1.37019	1.47074		caa
11525	CATMA1OC71613F1	E2	OC	CDS	1	CATMA1C71613	AT1G44350	"ILL6 (IAA-leucine resistant (ILR)-like gene 6); metallopeptidase"	AT1G44350		-0.371307	0.641163	0.717733		caa
57980	CATMA5OA08730R1	E2	OA	CDS	5	CATMA5A08730	AT5G09980	"PROPEP4 (Elicitor peptide 4 precursor)"	AT5G09980		-0.370485	0.59711	0.855438		cca
15568	CATMA1ON92437R1	E2	ON	CDS	1	CATMA1A61275	AT1G72060,AT1G72070AT1G72060,AT1G72070	"serine-type endopeptidase inhibitor"	AT1G72060		-0.369857	1.43483	1.87018		caa
32882	CATMA3OA14190R1	E2	OA	CDS	3	CATMA3A14190	AT3G14840	"leucine-rich repeat family protein / protein kinase family protein"	AT3G14840		-0.369591	0.477269	0.844868		cca
55152	CATMA4ON94361R1	M2	ON	CDS	4	0	AT4G36988,AT4G36988,AT4G36990,AT4G36990	"unknown protein","HSF4 (HEAT SHOCK FACTOR 4); DNA binding / transcription factor"	AT4G36988		-0.369457	1.69212	2.11638		caa
1327	CATMA1OA07550F1	E2	OA	CDS	1	CATMA1A07550	AT1G08630	"THA1 (THREONINE ALDOLASE 1)"	AT1G08630		-0.368849	0.682433	0.37562		cac
41409	CATMA3ON100790F1	E2	ON	CDS	3	0	AT3G21080	"ABC transporter-related"	AT3G21080		-0.368769	0.878841	0.959828		caa
42791	CATMA3ON91293F1	R4	ON	CDS	3,3	0	AT3G22235,AT3G22240	"unknown protein","unknown protein"	AT3G22235		-0.368206	0.655761	0.805455		caa
50192	CATMA4OA34530R1	E2	OA	CDS	4	CATMA4A34530	AT4G32800	"AP2 domain-containing transcription factor TINY, putative"	AT4G32800		-0.36741	0.698395	0.784321		caa
59287	CATMA5OA16790F1	E2	OA	CDS	5	CATMA5A16790	AT5G18490	"unknown protein"	AT5G18490		-0.367286	1.17254	1.05869		caa
30982	CATMA3OA02840R1	E2	OA	CDS	3	CATMA3A02840	AT3G03870	"unknown protein"	AT3G03870		-0.367277	0.491974	0.632621		cca
3481	CATMA1OA20640F1	E2	OA	CDS	1	CATMA1A20640	AT1G21570	"zinc finger (CCCH-type) family protein"	AT1G21570		-0.366813	0.464704	0.815954		cca
60284	CATMA5OA23200R1	E2	OA	CDS	5	CATMA5A23200,CATMA5C64435	AT5G25450	"ubiquinol-cytochrome C reductase complex 14 kDa protein, putative"	AT5G25450		-0.36668	1.04263	1.07151		caa
4357	CATMA1OA26410F1	E2	OA	CDS	1	CATMA1A26410	AT1G28240 ATREP3_2373	"unknown protein"	AT1G28240		-0.3666	0.957231	0.960746		caa
8121	CATMA1OA54970F1	E2	OA	CDS	1	CATMA1A54970	AT1G65690	"harpin-induced protein-related / HIN1-related / harpin-responsive protein-related"	AT1G65690		-0.366392	3.29128	3.56582		caa
67005	CATMA5OC64721F1	E2	OC	CDS	5	CATMA5A39050,CATMA5A39050_N,CATMA5C64721	AT5G43170	"AZF3 (ARABIDOPSIS ZINC-FINGER PROTEIN 3); nucleic acid binding / transcription factor/ zinc ion binding"	AT5G43170		-0.365948	-0.846148	-0.564314		cbc
23345	CATMA2OA37960F1	E2	OA	CDS	2	CATMA2A37960	AT2G39710	"aspartyl protease family protein"	AT2G39710		-0.365646	-0.964267	-1.09545		cbb
38774	CATMA3OA56180R1	E2	OA	CDS	3	CATMA3A56180	AT3G63010	"ATGID1B/GID1B (GA INSENSITIVE DWARF1B)"	AT3G63010		-0.365143	0.663166	1.14997		caa
20285	CATMA2OA19210F1	E2	OA	CDS	2	CATMA2A19210	AT2G20670	"unknown protein"	AT2G20670		-0.364828	-1.03844	-0.986875		cbb
9646	CATMA1OA64350R1	E2	OA	CDS	1	CATMA1A64350	AT1G75000	"GNS1/SUR4 membrane family protein"	AT1G75000		-0.364708	1.41389	1.65127		caa
59826	CATMA5OA20100R1	E2	OA	CDS	5	CATMA5A20100	AT5G22630	"prephenate dehydratase family protein"	AT5G22630		-0.364529	0.81251	0.791454		caa
21773	CATMA2OA28650F1	E2	OA	CDS	2	CATMA2A28650	AT2G30360,AT2G30362 AT2G30362	"CIPK11 (SNF1-RELATED PROTEIN KINASE 3.22, SOS3-INTERACTING PROTEIN 4); kinase"	AT2G30360		-0.364313	0.929064	1.18655		caa
69464	CATMA5ON91913R1	E3	ON	CDS	5	0	AT5G60978	pseudogene	AT5G60978		-0.364131	1.11601	1.28226		caa
40503	CATMA3OD02932F1	E2	OD	CDS	3	CATMA3D02932	AT3G16530	"legume lectin family protein"	AT3G16530		-0.36404	1.89128	2.40041		caa
571	CATMA1OA03150F1	E2	OA	CDS	1	CATMA1A03150	AT1G04310	"ERS2 (ETHYLENE RESPONSE SENSOR 2); receptor"	AT1G04310		-0.363697	-0.857297	-0.65872		cbb
57283	CATMA5OA04500F1	E2	OA	CDS	5	CATMA5A04500	AT5G05320	"monooxygenase, putative (MO3)"	AT5G05320		-0.363074	0.674523	0.868248		caa
32323	CATMA3OA10770F1	E2	OA	CDS	3	CATMA3A10770	AT3G11830,AT3G11840	"U-box domain-containing protein"	AT3G11840		-0.362679	2.58175	2.35244		caa
7621	CATMA1OA51390F1	E2	OA	CDS	1	CATMA1A51390	AT1G62300	"WRKY6 (WRKY DNA-binding protein 6); transcription factor"	AT1G62300		-0.362241	1.66005	1.66235		caa
46834	CATMA4OA13210R1	E2	OA	CDS	4	CATMA4A13210	AT4G13110	"BSD domain-containing protein"	AT4G13110		-0.361552	0.513406	0.829503		cca
33489	CATMA3OA17790F1	E2	OA	CDS	3	CATMA3A17790	AT3G18240,AT3G18250	"unknown protein"	AT3G18250		-0.361029	2.35529	3.17266		caa
35664	CATMA3OA35610R1	E2	OA	CDS	3	CATMA3A35610	AT3G43250	"cell cycle control protein-related"	AT3G43250		-0.360892	2.25326	2.39563		caa
63066	CATMA5OA46160R1	E2	OA	CDS	5	CATMA5A46160	AT5G50200	"WR3 (WOUND-RESPONSIVE 3)"	AT5G50200		-0.360707	1.05328	1.54359		caa
54759	CATMA4ON94175F1	E3	ON	CDS	4	0	AT4G03505,AT4G03510	"unknown protein"	AT4G03505		-0.358623	0.635056	0.750345		caa
22863	CATMA2OA35130F1	E2	OA	CDS	2	CATMA2A35130	AT2G36850	"ATGSL08 (GLUCAN SYNTHASE-LIKE 8); 1,3-beta-glucan synthase/ transferase, transferring glycosyl groups"	AT2G36850		-0.35859	0.277216	0.637769		cca
57065	CATMA5OA03210F1	E2	OA	CDS	5	CATMA5A03210	AT5G04020	"calmodulin-binding protein-related (PICBP)"	AT5G04020		-0.358386	1.37628	1.74622		caa
26807	CATMA2OF02874F1	E3	OF	CDS	2	CATMA_GFT_02874	AT2G36770	"UDP-glucoronosyl/UDP-glucosyl transferase family protein"	AT2G36770		-0.35803	1.95137	1.80119		caa
33887	CATMA3OA20080F1	E2	OA	CDS	3	CATMA3A20080	AT3G20395	"protein binding / zinc ion binding"	AT3G20395		-0.357531	-0.832088	-0.644288		cbb
60159	CATMA5OA22230F1	E2	OA	CDS	5	CATMA5A22230	AT5G24600	"unknown protein"	AT5G24600		-0.357301	1.29746	1.12623		caa
35886	CATMA3OA37710R1	E2	OA	CDS	3	CATMA3A37710	AT3G44720	"prephenate dehydratase family protein"	AT3G44720		-0.356821	1.62044	1.82013		caa
32078	CATMA3OA09450R1	E2	OA	CDS	3	CATMA3A09450	AT3G10450	"SCPL7; serine carboxypeptidase"	AT3G10450		-0.356604	-0.569419	-0.633486		ccb
34058	CATMA3OA21290R1	E2	OA	CDS	3	CATMA3A21290	AT3G21420	"oxidoreductase, 2OG-Fe(II) oxygenase family protein"	AT3G21420		-0.355813	-0.668015	-0.956143		cbb
68326	CATMA5OF03357R1	E3	OF	CDS	5	CATMA_GFT_03357	AT5G46871	"unknown protein"	AT5G46871		-0.3556	0.715359	0.795856		caa
42347	CATMA3ON91024F1	E2	ON	CDS	3	0	AT3G21490,AT3G21500	"DXPS1; 1-deoxy-D-xylulose-5-phosphate synthase"	AT3G21500		-0.354618	0.855359	0.154926		cac
47496	CATMA4OA17610R1	E2	OA	CDS	4	CATMA4A17610	AT4G16670	"unknown protein"	AT4G16670		-0.354087	-1.05695	-0.97439		cbb
31522	CATMA3OA06000R1	E2	OA	CDS	3	CATMA3A06000	AT3G06780,AT3G06790	"glycine-rich protein"	AT3G06780		-0.353789	0.755316	0.975803		caa
13095	CATMA1OF00378_NF1	E3	OF	CDS	1	CATMA_GFT_00378,CATMA_GFT_00378_N	AT1G51860	"leucine-rich repeat protein kinase, putative"	AT1G51860		-0.353708	2.46481	2.88187		caa
8446	CATMA1OA57210R1	E2	OA	CDS	1	CATMA1A57210	AT1G67810	"Fe-S metabolism associated domain-containing protein"	AT1G67810		-0.353586	1.61592	1.66074		caa
11736	CATMA1OC71762R1	E2	OC	CDS	1	CATMA1C71762	AT1G51915	"cryptdin protein-related"	AT1G51915		-0.353455	1.9157	2.01698		caa
65281	CATMA5OA59330F1	E2	OA	CDS	5	CATMA5A59330	AT5G63780,AT5G63790	"ANAC102 (Arabidopsis NAC domain containing protein 102); transcription factor"	AT5G63790		-0.352926	0.78084	1.04229		caa
12983	CATMA1OF00011F1	E3	OF	CDS	1	CATMA_GFT_00011	AT1G02930	"ATGSTF6 (EARLY RESPONSIVE TO DEHYDRATION 11); glutathione transferase"	AT1G02930		-0.352919	1.82823	1.94614		caa
14834	CATMA1ON102936R1	E2	ON	CDS	1	CATMA1A67040	AT1E69430AT1G77885	"unknown protein"	AT1G77885		-0.352803	0.567279	0.653846		cca
11323	CATMA1OC71447F1	E2	OC	CDS	1	CATMA1C71447	AT1G29160	"Dof-type zinc finger domain-containing protein"	AT1G29160		-0.352535	-0.71692	-0.736642		cbb
23204	CATMA2OA37090R1	EI2	OA	CDS	2	CATMA2A37090	AT2G38820	"unknown protein"	AT2G38820		-0.352306	-0.66135	-0.43255		cbc
51166	CATMA4OA40110R1	E2	OA	CDS	4	CATMA4A40110	AT4G38650	"glycosyl hydrolase family 10 protein"	AT4G38650		-0.351815	-0.709064	-0.842793		cbb
62091	CATMA5OA40150F1	E2	OA	CDS	5	CATMA5A40150	AT5G44380	"FAD-binding domain-containing protein"	AT5G44380		-0.351577	0.678502	1.2358		caa
72491	CATMA5ON99792F1	E2	ON	CDS	5	0	AT5G50450	"zinc finger (MYND type) family protein"	AT5G50450		-0.351364	-0.62816	-0.537663		cbc
20727	CATMA2OA21910F1	E2	OA	CDS	2	CATMA2A21910	AT2G23450	"protein kinase family protein"	AT2G23450		-0.35114	0.657428	0.641276		caa
22035	CATMA2OA30260F1	E2	OA	CDS	2	CATMA2A30260	AT2G31990	"exostosin family protein"	AT2G31990		-0.351116	1.08969	1.36627		caa
39832	CATMA3OC57695R1	E2	OC	CDS	3	CATMA3A43960,CATMA3C57695	AT3G50950,AT3G50960	"disease resistance protein (CC-NBS-LRR class), putative"	AT3G50950		-0.351084	1.5867	1.92285		caa
41894	CATMA3ON101159R1	V2	ON	CDS_Eugene	3	CATMA3A43170	AT3G50130 AT3E41830	0	AT3E41830		-0.351036	-0.787195	-0.409275		cbc
20562	CATMA2OA20830R1	E2	OA	CDS	2	CATMA2A20830	AT2G22300,AT2G22310	"ethylene-responsive calmodulin-binding protein, putative (SR1)"	AT2G22300		-0.350824	0.538002	0.757056		cca
15827	CATMA1ON92582F1	E3	ON	CDS	1	0	AT1G42490	pseudogene	AT1G42490		-0.350584	0.906581	0.944739		caa
3068	CATMA1OA18050R1	E2	OA	CDS	1	CATMA1A18050	AT1G19020	"unknown protein"	AT1G19020		-0.350567	2.81322	3.02759		caa
38400	CATMA3OA53690R1	E2	OA	CDS	3	CATMA3A53690	AT3G60690	"auxin-responsive family protein"	AT3G60690		-0.350184	0.838142	1.05186		caa
5042	CATMA1OA31210R1	E2	OA	CDS	1	CATMA1A31210	AT1G32920	"unknown protein"	AT1G32920		-0.349817	0.929196	1.03251		caa
46249	CATMA4OA08760F1	E2	OA	CDS	4	CATMA4A08760	AT4G08870	agmatinase	AT4G08870		-0.349159	-0.556207	-0.68843		ccb
49720	CATMA4OA31750R1	E2	OA	CDS	4	CATMA4A31750	AT4G30100	"tRNA-splicing endonuclease positive effector-related"	AT4G30100		-0.348811	0.453194	0.673428		cca
71829	CATMA5ON99015F1	IE2	ON	CDS	5	0	AT5G05430,AT5G05435 AT5G05435	"nucleotide binding"	AT5G05430		-0.348108	-0.652543	-0.630597		cbb
34263	CATMA3OA22710F1	E2	OA	CDS	3	CATMA3A22710,CATMA3A22710_N	AT3G22750	"protein kinase, putative"	AT3G22750		-0.346346	0.552932	0.741557		cca
20953	CATMA2OA23410F1	E2	OA	CDS	2	CATMA2A23410	AT2G25090	"CIPK16 (CIPK16); kinase"	AT2G25090		-0.346297	-0.803348	-0.870388		cbb
62560	CATMA5OA43220R1	E2	OA	CDS	5	CATMA5A43220	AT5G47240	"ATNUDT8 (Arabidopsis thaliana Nudix hydrolase homolog 8); hydrolase"	AT5G47240		-0.346096	-1.1501	-1.33947		cbb
4666	CATMA1OA28670R1	E2	OA	CDS	1	CATMA1A28670	AT1G30620	"MUR4 (MURUS 4)"	AT1G30620		-0.345749	1.71065	2.09711		caa
30612	CATMA3OA00640R1	E3	OA	CDS	3	CATMA3A00640	AT3G01640	"GHMP kinase family protein"	AT3G01640		-0.345381	0.547783	0.641624		cca
49394	CATMA4OA29830R1	E2	OA	CDS	4	CATMA4A29830	AT4G28190	"ULT1 (ULTRAPETALA1); DNA binding"	AT4G28190		-0.34533	-0.858977	-0.753533		cbb
49498	CATMA4OA30390R1	E2	OA	CDS	4	CATMA4A30390	AT4G28710	"XIH (Myosin-like protein XIH)"	AT4G28710		-0.345003	0.463193	0.796238		cca
1564	CATMA1OA08913R1	E2	OA	CDS	1	CATMA1A08913	AT1G10060	"ATBCAT-1; branched-chain-amino-acid transaminase/ catalytic"	AT1G10060		-0.344182	-0.453999	-0.722967		ccb
68330	CATMA5OF03360R1	E3	OF	CDS	5	CATMA_GFT_03360	AT5G47330	"palmitoyl protein thioesterase family protein"	AT5G47330		-0.343897	-1.42567	-1.22343		cbb
61591	CATMA5OA36820F1	E2	OA	CDS	5	CATMA5A36820	AT5G41170	"pentatricopeptide (PPR) repeat-containing protein"	AT5G41170		-0.343875	0.865425	1.11809		caa
58302	CATMA5OA10710R1	E2	OA	CDS	5	CATMA5A10710	AT5G11920	"ATCWINV6 (6-&amp;1-FRUCTAN EXOHYDROLASE)"	AT5G11920		-0.343677	0.621317	1.02995		cca
10174	CATMA1OA67500R1	E2	OA	CDS	1	CATMA1A67500	AT1G78410	"VQ motif-containing protein"	AT1G78410		-0.343599	1.00981	1.3526		caa
52099	CATMA4OC42475F1	E2	OC	CDS	4	CATMA4C42475	AT4G23800,AT4G23810	"WRKY53 (WRKY DNA-binding protein 53); transcription factor"	AT4G23810		-0.342919	1.72229	1.3167		caa
28009	CATMA2ON90522F1	E3	ON	CDS	2	0	AT2G30770	"CYP71A13 (cytochrome P450, family 71, subfamily A, polypeptide 13); oxygen binding"	AT2G30770		-0.342869	0.856286	1.70487		caa
52168	CATMA4OC42524R1	E2	OC	CDS	4	CATMA4C42524	AT4G27654	"unknown protein"	AT4G27654		-0.34284	0.804408	0.451169		cac
41269	CATMA3ON100632F1	E2	ON	CDS	3	0	AT3G07460	"unknown protein"	AT3G07460		-0.34257	-0.425992	-0.663139		ccb
22755	CATMA2OA34410F1	E2	OA	CDS	2	CATMA2A34410	AT2G36210	"auxin-responsive family protein"	AT2G36210		-0.342186	1.72485	2.11385		caa
6452	CATMA1OA43455R1	E2	OA	CDS	1	CATMA1A43455	AT1G52400	"BGL1 (BETA-GLUCOSIDASE HOMOLOG 1); hydrolase, hydrolyzing O-glycosyl compounds"	AT1G52400		-0.34174	-0.747122	-0.329441		cbc
24690	CATMA2OA46010R1	E2	OA	CDS	2	CATMA2A46010	AT2G47550,AT2G47560	"pectinesterase family protein"	AT2G47550		-0.340857	2.42361	2.61283		caa
50261	CATMA4OA34905F1	E2	OA	CDS	4	CATMA4A34905	AT4G33150	"LKR (SACCHAROPINE DEHYDROGENASE)"	AT4G33150		-0.340737	-0.491683	-0.814361		ccb
62758	CATMA5OA44380R1	E2	OA	CDS	5	CATMA5A44380	AT5G48410	"ATGLR1.3 (Arabidopsis thaliana glutamate receptor 1.3)"	AT5G48410		-0.340204	3.02558	3.29229		caa
65601	CATMA5OA60930F1	E2	OA	CDS	5	CATMA5A60930	AT5G65600	"legume lectin family protein / protein kinase family protein"	AT5G65600		-0.33984	3.07247	3.58853		caa
47769	CATMA4OA19290F1	E2	OA	CDS	4	CATMA4A19290	AT4G18250	"receptor serine/threonine kinase, putative"	AT4G18250		-0.33911	1.58015	1.71247		caa
14542	CATMA1ON102678R1	E2	ON	CDS	1	0	AT1E48670AT1G56660	"unknown protein"	AT1G56660		-0.339074	0.48902	0.77193		cca
36166	CATMA3OA40010R1	E2	OA	CDS	3	CATMA3A40010	AT3G46930	"protein kinase family protein"	AT3G46930		-0.33906	1.61115	1.51788		caa
13301	CATMA1OF02703F1	E3	OF	CDS	1	0	AT1G69820	"gamma-glutamyltranspeptidase family protein"	AT1G69820		-0.338329	2.74338	2.95218		caa
25444	CATMA2OC47287R1	E2	OC	CDS	2	CATMA2B17670,CATMA2C47287	AT2G19060,AT2G19070	"GDSL-motif lipase/hydrolase family protein"	AT2G19060		-0.337716	0.51108	0.830129		cca
16577	CATMA1ON95101F1	E3	ON	CDS	1	0	AT1G51820	"leucine-rich repeat protein kinase, putative"	AT1G51820		-0.337667	2.32688	2.73512		caa
43611	CATMA3ON94605F1	E3	ON	CDS	3	CATMA3A39770	AT3G46680	"UDP-glucoronosyl/UDP-glucosyl transferase family protein"	AT3G46680		-0.337583	1.43939	1.70708		caa
41372	CATMA3ON100747R1	V2	ON	Repeat_TAIR	3	0	AT3G17050	0	AT3G17050		-0.337199	-1.12448	-0.805024		cbb
3458	CATMA1OA20505R1	E2	OA	CDS	1	CATMA1A20505	AT1G21450	"SCL1 (SCARECROW-LIKE 1); transcription factor"	AT1G21450		-0.337159	0.804741	0.946624		caa
23211	CATMA2OA37130F1	E2	OA	CDS	2	CATMA2A37130	AT2G38870	"protease inhibitor, putative"	AT2G38870		-0.336257	0.579962	1.10686		cca
46987	CATMA4OA14250F1	E2	OA	CDS	4	CATMA4A14250	AT4G14040	"EDA38 (embryo sac development arrest 38); selenium binding"	AT4G14040		-0.334781	-0.629761	-0.449925		cbc
43052	CATMA3ON92943R1	E2	ON	CDS	3	0	AT3G57765,AT3G57770AT3G57765,AT3G57770	"protein kinase, putative"	AT3G57770		-0.334214	-0.628615	-0.904758		cbb
41849	CATMA3ON101107F1	E2	ON	CDS	3	0	AT3G45860	"receptor-like protein kinase, putative"	AT3G45860		-0.333304	-0.64577	-0.28108		cbc
65482	CATMA5OA60330R1	E2	OA	CDS	5	CATMA5A60330	AT5G64900	"ATPEP1/PROPEP1 (Elicitor peptide 1 precursor)"	AT5G64900		-0.333105	2.64737	3.19822		caa
67303	CATMA5OC64947F1	E2	OC	CDS	5	CATMA5C64947	AT5G54720	"ankyrin repeat family protein"	AT5G54720		-0.332845	1.91986	1.79974		caa
46717	CATMA4OA12340F1	E2	OA	CDS	4	CATMA4A12340,CATMA4C42249	AT4G12240,AT4G12250	"GAE5 (UDP-D-GLUCURONATE 4-EPIMERASE 5); catalytic"	AT4G12250		-0.332726	0.623647	0.959722		caa
66199	CATMA5OC64139F1	E2	OC	CDS	5	CATMA5C64139	AT5G08780,AT5G08790	"ATAF2 (Arabidopsis NAC domain containing protein 81)"	AT5G08790		-0.332159	1.15483	1.00682		caa
15553	CATMA1ON92429F1	E2	ON	CDS	1	CATMA1A12340	AT1G13330,AT1G13340AT1G13330,AT1G13340	"unknown protein"	AT1G13340		-0.332002	2.96428	3.12311		caa
39709	CATMA3OC57600F1	E3	OC	CDS	3	CATMA3C57600	AT3G46690	"UDP-glucoronosyl/UDP-glucosyl transferase family protein"	AT3G46690		-0.331695	1.48576	1.73119		caa
53660	CATMA4ON100252R1	E2	ON	CDS	4	0	AT4G15610	"integral membrane family protein"	AT4G15610		-0.331602	0.850395	0.903373		caa
13135	CATMA1OF00541F1	EI3	OF	CDS	1	0	AT1G66270	"beta-glucosidase (PSR3.2)"	AT1G66270		-0.331318	0.49056	0.841458		cca
8989	CATMA1OA60340F1	E2	OA	CDS	1	CATMA1A60340	AT1G71050	"heavy-metal-associated domain-containing protein / copper chaperone (CCH)-related"	AT1G71050		-0.330824	-0.66313	-0.503006		cbc
18471	CATMA2OA01780F1	E2	OA	CDS	2	CATMA2A01780	AT2G02860	"SUT2 (sucrose transporter 3); carbohydrate transporter/ sucrose:hydrogen symporter/ sugar porter"	AT2G02860		-0.330815	1.24814	1.54307		caa
56854	CATMA5OA01840R1	E2	OA	CDS	5	CATMA5A01840	AT5G02760,AT5G02770	"protein phosphatase 2C family protein / PP2C family protein"	AT5G02760		-0.330689	-1.48168	-1.31778		cbb
30646	CATMA3OA00833R1	E2	OA	CDS	3	CATMA3A00833	AT3G01830,AT3G01840	"calmodulin-related protein, putative"	AT3G01830		-0.330598	4.37642	4.49884		caa
657	CATMA1OA03590F1	E2	OA	CDS	1	CATMA1A03590	AT1G04780	"ankyrin repeat family protein"	AT1G04780		-0.330557	0.513891	0.696526		cca
67358	CATMA5OC64995R1	E2	OC	CDS	5	CATMA5C64995	AT5G57035,AT5G57040	"protein kinase family protein"	AT5G57035		-0.329316	1.37182	1.62048		caa
7971	CATMA1OA53920F1	E2	OA	CDS	1	CATMA1A53920	AT1G64600,AT1G64610	"WD-40 repeat family protein"	AT1G64610		-0.329108	1.53572	1.50135		caa
4913	CATMA1OA30430F1	E2	OA	CDS	1	CATMA1A30430	AT1G32090	"early-responsive to dehydration protein-related / ERD protein-related"	AT1G32090		-0.329082	-0.886995	-0.832848		cbb
4176	CATMA1OA25130R1	E2	OA	CDS	1	CATMA1A25130	AT1G26920	"unknown protein"	AT1G26920		-0.328936	-1.02836	-1.0413		cbb
6177	CATMA1OA41480F1	E2	OA	CDS	1	CATMA1A41480	AT1G50420	"SCL3 (SCARECROW-LIKE 3); transcription factor"	AT1G50420		-0.328831	-1.00206	-0.713466		cbb
53689	CATMA4ON100279F1	E2	ON	CDS	4	0	AT4G17230	"SCL13 (SCARECROW-LIKE 13); transcription factor"	AT4G17230		-0.328661	1.17016	1.15441		caa
60510	CATMA5OA24850R1	E2	OA	CDS	5	CATMA5A24850	AT5G27420	"zinc finger (C3HC4-type RING finger) family protein"	AT5G27420		-0.328647	1.74065	1.59661		caa
15904	CATMA1ON92624F2	R4	ON	CDS	1,1,1,1	0	AT1G24807,AT1G24909,AT1G25083,AT1G25155,AT1G25220	"anthranilate synthase beta subunit, putative","anthranilate synthase beta subunit, putative","anthranilate synthase beta subunit, putative","anthranilate synthase beta subunit, putative"	AT1G24807		-0.328356	1.40416	1.69943		caa
63168	CATMA5OA46995R1	E2	OA	CDS	5	CATMA5A46995	AT5G51070	"ERD1 (EARLY RESPONSIVE TO DEHYDRATION 1); ATP binding / ATPase"	AT5G51070		-0.32829	0.79212	0.776608		caa
4295	CATMA1OA26010F1	E3	OA	CDS	1	CATMA1A26010	AT1G27770	"ACA1 (autoinhibited Ca2+ -ATPase 1); calcium-transporting ATPase/ calmodulin binding"	AT1G27770		-0.328159	1.07893	1.5138		caa
15423	CATMA1ON92357F1	E3	ON	CDS	1	0	AT1G26420	"FAD-binding domain-containing protein"	AT1G26420		-0.326956	2.64295	3.19122		caa
46022	CATMA4OA05630R1	E2	OA	CDS	4	CATMA4A05630	AT4G05010	"F-box family protein"	AT4G05010		-0.326792	1.49237	1.47465		caa
48317	CATMA4OA23510F1	E2	OA	CDS	4	CATMA4A23510	AT4G21850	"methionine sulfoxide reductase domain-containing protein / SeIR domain-containing protein"	AT4G21850		-0.326335	1.12025	1.77237		caa
7562	CATMA1OA50890R1	E3	OA	CDS	1	CATMA1A50890	AT1G61810	"BGLU45; hydrolase, hydrolyzing O-glycosyl compounds"	AT1G61810		-0.32618	2.2364	2.57433		caa
36725	CATMA3OA43610F1	E2	OA	CDS	3	CATMA3A43610	AT3G50570	"hydroxyproline-rich glycoprotein family protein"	AT3G50570		-0.325898	-1.35618	-1.28213		cbb
9496	CATMA1OA63450R1	E2	OA	CDS	1	CATMA1A63450	AT1G74080	"MYB122 (myb domain protein 122); DNA binding / transcription factor"	AT1G74080		-0.325017	0.901737	1.35418		caa
64378	CATMA5OA54130R1	E2	OA	CDS	5	CATMA5A54130	AT5G58375	"unknown protein"	AT5G58375		-0.324865	0.413449	0.888292		cca
1621	CATMA1OA09190F1	E2	OA	CDS	1	CATMA1A09190	AT1G10340	"ankyrin repeat family protein"	AT1G10340		-0.324843	0.985543	1.26931		caa
53760	CATMA4ON100346R1	V3	ON	CDS_Eugene	4	0	AT4G22470 AT4E24210	0	AT4E24210		-0.324177	0.792038	0.675		caa
22901	CATMA2OA35330F1	E3	OA	CDS	2	CATMA2A35330	AT2G37040	"PAL1 (PHE AMMONIA LYASE 1); phenylalanine ammonia-lyase"	AT2G37040		-0.32411	1.4303	1.76393		caa
908	CATMA1OA05220R1	E2	OA	CDS	1	CATMA1A05220	AT1G06180	"ATMYB13 (myb domain protein 13); DNA binding / transcription factor"	AT1G06180		-0.324108	-1.00023	-0.814159		cbb
26576	CATMA2OD05059R1	E3	OD	CDS	2	CATMA2D05059	AT2G12905	"unknown protein"	AT2G12905		-0.323388	0.110437	0.750553		cca
15767	CATMA1ON92548F1	E3	ON	CDS	1	0	AT1G25220	"ASB1 (ANTHRANILATE SYNTHASE BETA SUBUNIT 1); anthranilate synthase"	AT1G25220		-0.322564	1.35379	1.68942		caa
12047	CATMA1OC72001F1	E2	OC	CDS	1	CATMA1C72001	AT1G65845	"unknown protein"	AT1G65845		-0.320707	1.0926	1.25576		caa
63694	CATMA5OA50147R1	E2	OA	CDS	5	CATMA5A50147	AT5G54270,AT5G54280	"LHCB3 (LIGHT-HARVESTING CHLOROPHYLL BINDING PROTEIN 3)"	AT5G54270		-0.320194	-0.361271	-0.634395		ccb
72317	CATMA5ON99617F1	E2	ON	CDS	5	0	AT5G35735 AT5E30540	"auxin-responsive family protein"	AT5G35735		-0.319728	3.6685	3.83259		caa
3409	CATMA1OA20130F1	E2	OA	CDS	1	CATMA1A20130	AT1G21080	"DNAJ heat shock N-terminal domain-containing protein"	AT1G21080		-0.319711	0.656348	0.828972		caa
24224	CATMA2OA43300R1	E2	OA	CDS	2	CATMA2A43300	AT2G44840	"ATERF13/EREBP (ETHYLENE-RESPONSIVE ELEMENT BINDING FACTOR 13); DNA binding / transcription factor"	AT2G44840		-0.319619	1.69384	1.33193		caa
33006	CATMA3OA14870R1	E2	OA	CDS	3	CATMA3A14870	AT3G15450,AT3G15460	"unknown protein"	AT3G15450		-0.319472	0.440849	0.69707		cca
57115	CATMA5OA03510F1	E2	OA	CDS	5	CATMA5A03510	AT5G04310	"pectate lyase family protein"	AT5G04310		-0.319387	0.684673	1.00707		caa
68099	CATMA5OF01899F1	E3	OF	CDS	5	CATMA_GFT_01899	AT5G22770	"ALPHA-ADR (ALPHA-ADAPTIN); binding / structural molecule"	AT5G22770		-0.319346	0.652894	0.884369		caa
32952	CATMA3OA14565R1	E2	OA	CDS	3	CATMA3A14565	AT3G15210	"ATERF-4/ATERF4/ERF4/RAP2.5 (ETHYLENE RESPONSIVE ELEMENT BINDING FACTOR 4); DNA binding / protein binding / transcription factor/ transcriptional repressor"	AT3G15210		-0.319325	1.35993	1.28092		caa
1074	CATMA1OA06290R1	E2	OA	CDS	1	CATMA1A06290	AT1G07240	"UDP-glucoronosyl/UDP-glucosyl transferase family protein"	AT1G07240		-0.319258	0.697205	0.875713		caa
24972	CATMA2OB28510R1	E2	OB	CDS	2	CATMA2B28510	AT2G30230	"unknown protein"	AT2G30230		-0.318605	-0.650378	-0.573919		cbc
71729	CATMA5ON98379F1	E3	ON	tRNA	5	0	AT5G02025	"tRNA-Gly (anticodon: GCC)"	AT5G02025		-0.318275	1.90342	2.05677		caa
10527	CATMA1OA69630F1	E2	OA	CDS	1	CATMA1A69630	AT1G80450	"VQ motif-containing protein"	AT1G80450		-0.317812	1.43283	1.35648		caa
23810	CATMA2OA40750R1	E2	OA	CDS	2	CATMA2A40750	AT2G42360,AT2G42365	"zinc finger (C3HC4-type RING finger) family protein"	AT2G42360		-0.317398	1.91756	2.269		caa
9791	CATMA1OA65260F1	E2	OA	CDS	1	CATMA1A65260	AT1G76020	"unknown protein"	AT1G76020		-0.316588	-0.689204	-0.700361		cbb
15511	CATMA1ON92402F1	E2	ON	CDS	1	0	AT1G18200	"AtRABA6b (Arabidopsis Rab GTPase homolog A6b); GTP binding"	AT1G18200		-0.316509	0.840262	0.929644		caa
41844	CATMA3ON101104R1	V2	ON	CDS_Eugene	3	0	AT3E37240	0	AT3E37240		-0.316488	0.70166	0.078634		cac
5061	CATMA1OA31370F1	E2	OA	CDS	1	CATMA1A31370	AT1G33055	"unknown protein"	AT1G33055		-0.316357	-0.701586	-0.124296		cbc
31832	CATMA3OA07860R1	E2	OA	CDS	3	CATMA3A07860	AT3G09020	"alpha 1,4-glycosyltransferase family protein / glycosyltransferase sugar-binding DXD motif-containing protein"	AT3G09020		-0.315647	0.674682	0.448255		cac
27706	CATMA2ON101864R1	E3	ON	CDS	2	0	AT2G40095	"unknown protein"	AT2G40095		-0.315206	1.30514	1.49598		caa
26284	CATMA2OC47913R1	E2	OC	CDS	2	CATMA2C47913	AT2G15040	pseudogene	AT2G15040		-0.315192	1.30411	1.00022		caa
43195	CATMA3ON94405F1	E2	ON	CDS	3	0	AT3G08720 ATREP5_27549	"ATPK19/ATPK2 (ARABIDOPSIS THALIANA SERINE/THREONINE PROTEIN KINASE 19, ARABIDOPSIS THALIANA SERINE/THREONINE PROTEIN KINASE 2); kinase"	AT3G08720		-0.314059	0.90949	0.993398		caa
25711	CATMA2OC47486F1	E2	OC	CDS	2	CATMA2A27830	AT2G29440	"ATGSTU6 (GLUTATHIONE S-TRANSFERASE 24); glutathione transferase"	AT2G29440		-0.313917	1.18119	1.41927		caa
1396	CATMA1OA07895R1	E2	OA	CDS	1	CATMA1A07895	AT1G09070	"(AT)SRC2/SRC2 (SOYBEAN GENE REGULATED BY COLD-2); protein binding"	AT1G09070		-0.313487	1.52787	1.67364		caa
60333	CATMA5OA23510F1	E2	OA	CDS	5	CATMA5A23510	AT5G25840	"unknown protein"	AT5G25840		-0.313194	-1.64028	-1.56563		cbb
36423	CATMA3OA41600F1	E2	OA	CDS	3	CATMA3A41600	AT3G48640	"unknown protein"	AT3G48640		-0.312835	2.1409	2.31304		caa
38238	CATMA3OA52725R1	E2	OA	CDS	3	CATMA3A52725	AT3G59700	"ATHLECRK (ARABIDOPSIS THALIANA LECTIN-RECEPTOR KINASE); kinase"	AT3G59700		-0.312187	2.07051	2.31384		caa
59100	CATMA5OA15610R1	E2	OA	CDS	5	CATMA5A15610	AT5G17350	"unknown protein"	AT5G17350		-0.312149	2.9978	2.99633		caa
46247	CATMA4OA08740F1	E2	OA	CDS	4	CATMA4A08740	AT4G08850	"leucine-rich repeat family protein / protein kinase family protein"	AT4G08850		-0.311554	1.42274	1.77431		caa
25797	CATMA2OC47543F1	E2	OC	CDS	2	CATMA2C47543	AT2G32020	"GCN5-related N-acetyltransferase (GNAT) family protein"	AT2G32020		-0.311486	0.425656	0.829019		cca
26079	CATMA2OC47752F1	E2	OC	CDS	2	CATMA2C47752	AT2G44290	"protease inhibitor/seed storage/lipid transfer protein (LTP) family protein (YLS3)"	AT2G44290		-0.311293	0.899106	1.48219		caa
18490	CATMA2OA01885R1	E2	OA	CDS	2	CATMA2A01885	AT2G02990	"RNS1 (RIBONUCLEASE 1); endoribonuclease"	AT2G02990		-0.311273	-0.733095	-0.679885		cbb
50607	CATMA4OA36910F1	E2	OA	CDS	4	CATMA4A36910	AT4G35170,AT4G35180	"LHT7 (LYS/HIS TRANSPORTER 7); amino acid permease"	AT4G35180		-0.311132	2.95734	2.91369		caa
1972	CATMA1OA11260R1	E2	OA	CDS	1	CATMA1A11260	AT1G12240	"ATBETAFRUCT4/VAC-INV (VACUOLAR INVERTASE); beta-fructofuranosidase/ hydrolase, hydrolyzing O-glycosyl compounds"	AT1G12240		-0.31071	-0.499945	-0.668161		ccb
66103	CATMA5OC64073F1	E2	OC	CDS	5	CATMA5A04480,CATMA5A04480_N,CATMA5C64073	AT5G05300	"unknown protein"	AT5G05300		-0.310683	4.23974	4.16844		caa
2807	CATMA1OA16340F1	E2	OA	CDS	1	CATMA1A16340	AT1G17310	"MADS-box protein (AGL100)"	AT1G17310		-0.309527	0.63495	0.510117		cac
37895	CATMA3OA50520F1	E2	OA	CDS	3	CATMA3A50520	AT3G57520	"ATSIP2 (ARABIDOPSIS THALIANA SEED IMBIBITION 2); hydrolase, hydrolyzing O-glycosyl compounds"	AT3G57520		-0.309353	0.519096	0.636215		cca
28315	CATMA2ON90691F1	E3	ON	CDS	2	0	AT2G30750	"CYP71A12 (cytochrome P450, family 71, subfamily A, polypeptide 12); oxygen binding"	AT2G30750		-0.308354	3.10253	3.61883		caa
9044	CATMA1OA60720R1	E2	OA	CDS	1	CATMA1A60720	AT1G71400	"disease resistance family protein / LRR family protein"	AT1G71400		-0.3078	0.778123	1.16527		caa
30456	CATMA2ON99087R1	V2	ON	otherRNA	2	0	AT2G21185,AT2G21187 AT2G21187	0	AT2G21187		-0.307533	-0.796161	-0.651327		cbb
40874	CATMA3OF02968R1	E3	OF	CDS	3	CATMA_GFT_02968	AT3G28590	"unknown protein"	AT3G28590		-0.307531	0.574736	0.784144		cca
32001	CATMA3OA08830F1	E2	OA	CDS	3	CATMA3A08830	AT3G09950	"unknown protein"	AT3G09950		-0.30707	1.10683	0.834392		caa
60086	CATMA5OA21790R1	E3	OA	CDS	5	CATMA5A21790	AT5G24230,AT5G24240	"unknown protein"	AT5G24230		-0.307045	0.618394	0.62453		cca
27664	CATMA2ON101822R1	E2	ON	CDS	2	0	AT2G36220,AT2G36230	"unknown protein"	AT2G36220		-0.30693	1.25479	1.10511		caa
2824	CATMA1OA16465R1	E3	OA	CDS	1	CATMA1A16465	AT1G17420	"LOX3 (Lipoxygenase 3); iron ion binding / lipoxygenase"	AT1G17420		-0.306753	3.60025	3.8887		caa
50595	CATMA4OA36830F1	E2	OA	CDS	4	CATMA4A36830	AT4G35110	"unknown protein"	AT4G35110		-0.306412	2.30016	2.81929		caa
47076	CATMA4OA14820R1	E2	OA	CDS	4	CATMA4A14820	AT4G14450	"unknown protein"	AT4G14450		-0.305742	2.5491	2.32732		caa
38886	CATMA3OB14870R1	E2	OB	CDS	3	CATMA3B14870,CATMA3B14870_N	AT3G15450,AT3G15460	"unknown protein"	AT3G15450		-0.305296	0.367657	0.685152		cca
2264	CATMA1OA12990R1	E3	OA	CDS	1	CATMA1A12990	AT1G14040	"unknown protein"	AT1G14040		-0.305193	0.61612	1.06438		cca
27998	CATMA2ON90516R1	E3	ON	CDS	2	0	AT2G05050	pseudogene	AT2G05050		-0.304759	2.5738	2.23959		caa
56951	CATMA5OA02510F1	E2	OA	CDS	5	CATMA5A02510	AT5G03380	"heavy-metal-associated domain-containing protein"	AT5G03380		-0.304353	1.46847	1.58264		caa
36454	CATMA3OA41760R1	E2	OA	CDS	3	CATMA3A41760	AT3G48780	"serine C-palmitoyltransferase, putative"	AT3G48780		-0.30432	0.85004	0.972314		caa
20702	CATMA2OA21820R1	E2	OA	CDS	2	CATMA2A21820	AT2G23320	"WRKY15 (WRKY DNA-binding protein 15); transcription factor"	AT2G23320		-0.304205	0.96156	1.08578		caa
65666	CATMA5OA61270R1	V2	OA	CDS_Eugene	5	CATMA5A61270	AT5E61900	0	AT5E61900		-0.303802	1.44261	1.75227		caa
45327	CATMA4OA00400F1	E2	OA	CDS	4	CATMA4A00400	AT4G00330	"CRCK2 (calmodulin-binding receptor-like cytoplasmic kinase 2); kinase"	AT4G00330		-0.303424	1.11317	1.36307		caa
50995	CATMA4OA39140F1	E2	OA	CDS	4	CATMA4A39140	AT4G37608,AT4G37610	"BT5 (BTB and TAZ domain protein 5); protein binding / transcription regulator"	AT4G37610		-0.303322	0.831371	1.00133		caa
12671	CATMA1OC72427F1	E2	OC	CDS	1	0	AT1G67265 AT1E58140	"DVL3/RTFL21 (ROTUNDIFOLIA LIKE 21)"	AT1G67265		-0.303168	-1.5706	-1.84968		cbb
40916	CATMA3OF03045R1	E3	OF	CDS	3	CATMA_GFT_03045	AT3G51450	"strictosidine synthase family protein"	AT3G51450		-0.30255	0.769948	0.747303		caa
57479	CATMA5OA05740F1	E2	OA	CDS	5	CATMA5A05740	AT5G06530	"ABC transporter family protein"	AT5G06530		-0.302414	-1.81661	-2.00741		cbb
36252	CATMA3OA40550R1	E2	OA	CDS	3	CATMA3A40550	AT3G47550,AT3G47560	"zinc finger (C3HC4-type RING finger) family protein"	AT3G47550		-0.302299	1.50666	1.93565		caa
47243	CATMA4OA15970F1	E2	OA	CDS	4	CATMA4A15970	AT4G15340	"ATPEN1 (Arabidopsis thaliana pentacyclic triterpene synthase 1); catalytic/ lyase"	AT4G15340		-0.302118	0.563149	0.662451		cca
33629	CATMA3OA18680F1	E2	OA	CDS	3	CATMA3A18680	AT3G19030	"unknown protein"	AT3G19030		-0.301724	0.555715	0.668623		cca
47801	CATMA4OA19520F1	E2	OA	CDS	4	CATMA4A19520	AT4G18430	"AtRABA1e (Arabidopsis Rab GTPase homolog A1e); GTP binding"	AT4G18430		-0.300559	2.08659	2.77835		caa
62198	CATMA5OA40950R1	E2	OA	CDS	5	CATMA5A40950	AT5G45100	"protein binding / zinc ion binding"	AT5G45100		-0.300485	0.679791	1.06056		caa
6344	CATMA1OA42750R1	E2	OA	CDS	1	CATMA1A42750	AT1G51620	"protein kinase family protein"	AT1G51620		-0.300393	2.30527	2.69265		caa
64135	CATMA5OA52730F1	E2	OA	CDS	5	CATMA5A52730	AT5G56980	"unknown protein"	AT5G56980		-0.300362	1.61619	1.44396		caa
51354	CATMA4OA41020R1	E2	OA	CDS	4	CATMA4A41020	AT4G39670	"unknown protein"	AT4G39670		-0.300192	3.70376	3.85458		caa
65859	CATMA5OA62320F1	E2	OA	CDS	5	CATMA5A62320	AT5G66900	"disease resistance protein (CC-NBS-LRR class), putative"	AT5G66900		-0.29841	0.935775	1.25231		caa
62419	CATMA5OA42350F1	E2	OA	CDS	5	CATMA5A42350	AT5G46350	"WRKY8 (WRKY DNA-binding protein 8); transcription factor"	AT5G46350		-0.297861	1.05421	0.983164		caa
16143	CATMA1ON94895F1	E2	ON	CDS	1	CATMA1C71022	AT1G02610	"zinc finger (C3HC4-type RING finger) family protein"	AT1G02610		-0.297167	-0.73633	-0.720176		cbb
49794	CATMA4OA32140R1	E2	OA	CDS	4	CATMA4A32140	AT4G30530	"defense-related protein, putative"	AT4G30530		-0.296895	1.31682	1.46932		caa
68925	CATMA5ON91581F1	R4	ON	CDS	5,5	0	AT5G50570,AT5G50670 ATENSPM3_23778 ATENSPM3_23777	"squamosa promoter-binding protein, putative","squamosa promoter-binding protein, putative"	AT5G50570		-0.296835	0.745664	0.835214		caa
65120	CATMA5OA58440R1	E2	OA	CDS	5	CATMA5A58440	AT5G62860	"F-box family protein-related"	AT5G62860		-0.296739	1.39481	1.57059		caa
33292	CATMA3OA16510R1	E2	OA	CDS	3	CATMA3A16510	AT3G17110	pseudogene	AT3G17110		-0.296305	0.662234	0.727915		caa
14933	CATMA1ON92067F1	E3	ON	CDS	1	0	AT1G13490	"unknown protein"	AT1G13490		-0.295446	1.20339	1.46157		caa
50655	CATMA4OA37145F1	E2	OA	CDS	4	CATMA4A37145	AT4G35480	"RHA3B (RING-H2 finger A3B); protein binding / zinc ion binding"	AT4G35480		-0.295402	1.55559	1.63271		caa
7821	CATMA1OA52950F1	E2	OA	CDS	1	CATMA1A52950	AT1G63720	"unknown protein"	AT1G63720		-0.29507	1.75928	1.99637		caa
23653	CATMA2OA39780F1	E2	OA	CDS	2	CATMA2A39780	AT2G41410	"calmodulin, putative"	AT2G41410		-0.294714	-0.752027	-0.547552		cbc
41217	CATMA3ON100586F1	E2	ON	CDS	3	0	AT3G04470 AT3E03730	"unknown protein"	AT3G04470		-0.294627	0.725634	0.630905		caa
19838	CATMA2OA16380R1	E2	OA	CDS	2	CATMA2A16380	AT2G17705	"protein-methionine-S-oxide reductase"	AT2G17705		-0.293818	1.71525	1.99784		caa
8791	CATMA1OA59200F1	E2	OA	CDS	1	CATMA1A59200	AT1G69890	"unknown protein"	AT1G69890		-0.293813	0.923768	0.716417		caa
37603	CATMA3OA48810F1	E2	OA	CDS	3	CATMA3A48810	AT3G55830,AT3G55840	"unknown protein"	AT3G55840		-0.293634	3.21071	3.26268		caa
13800	CATMA1ON101962R1	E2	ON	CDS	1	0	AT1E01680AT1G02620	"GTP-binding protein (SAR1A)"	AT1G02620		-0.293513	-0.87187	-0.922235		cbb
2654	CATMA1OA15360R1	E2	OA	CDS	1	CATMA1A15360	AT1G16370	transporter-related	AT1G16370		-0.293404	0.7622	0.951086		caa
38722	CATMA3OA55880R1	E2	OA	CDS	3	CATMA3A55880	AT3G62720	"ATXT1; UDP-xylosyltransferase/ transferase/ transferase, transferring glycosyl groups"	AT3G62720		-0.292981	1.65956	1.73091		caa
59584	CATMA5OA18590R1	E2	OA	CDS	5	CATMA5A18590	AT5G20150	"SPX (SYG1/Pho81/XPR1) domain-containing protein"	AT5G20150		-0.292735	-0.884441	-0.896547		cbb
25107	CATMA2OC47010F1	E2	OC	CDS	2	CATMA2C47010	AT2G01880	"ATPAP7/PAP7 (purple acid phosphatase 7); acid phosphatase/ protein serine/threonine phosphatase"	AT2G01880		-0.292652	0.643245	0.537632		cac
67060	CATMA5OC64763R1	E2	OC	CDS	5	CATMA5C64763	AT5G44990	"unknown protein"	AT5G44990		-0.292367	2.75092	3.2546		caa
72089	CATMA5ON99431F1	E2	ON	CDS	5	0	AT5G22250 AT5E20940	"CCR4-NOT transcription complex protein, putative"	AT5G22250		-0.29224	1.58042	1.19984		caa
63666	CATMA5OA50045R1	E2	OA	CDS	5	CATMA5A50045	AT5G54110	"ATMAMI (ARABIDOPSIS THALIANA MEMBRANE-ASSOCIATED MANNITOL-INDUCED); structural molecule"	AT5G54110		-0.291795	0.633432	0.590851		cac
28044	CATMA2ON90543R1	E2	ON	CDS	2	0	AT2G36854	"unknown protein"	AT2G36854		-0.291593	0.75044	0.979223		caa
22707	CATMA2OA34100F1	E2	OA	CDS	2	CATMA2A34100	AT2G35910	"zinc finger (C3HC4-type RING finger) family protein"	AT2G35910		-0.290958	0.820452	0.998869		caa
34184	CATMA3OA22260R1	E2	OA	CDS	3	CATMA3A22260	AT3G22260	"OTU-like cysteine protease family protein"	AT3G22260		-0.290908	1.68357	1.62583		caa
31579	CATMA3OA06370F1	E2	OA	CDS	3	CATMA3A06370,CATMA3A06370_N	AT3G07160	"ATGSL10 (GLUCAN SYNTHASE-LIKE 10); 1,3-beta-glucan synthase"	AT3G07160		-0.290416	0.551396	0.808674		cca
54509	CATMA4ON90319F1	E3	ON	CDS	4	0	AT4G08770	"peroxidase, putative"	AT4G08770		-0.290345	1.61681	2.41492		caa
57635	CATMA5OA06670F1	E2	OA	CDS	5	CATMA5A06670	AT5G07460	"PMSR2 (PEPTIDEMETHIONINE SULFOXIDE REDUCTASE 2); protein-methionine-S-oxide reductase"	AT5G07460		-0.289867	0.966924	1.40149		caa
24170	CATMA2OA42940R1	E2	OA	CDS	2	CATMA2A42940	AT2G44500	"unknown protein"	AT2G44500		-0.289738	1.02891	0.89291		caa
59258	CATMA5OA16580R1	E2	OA	CDS	5	CATMA5A16580	AT5G18310	"unknown protein"	AT5G18310		-0.289508	0.722218	0.682714		caa
71861	CATMA5ON99107F1	E2	ON	CDS	5	CATMA5A60000	AT5G64570,AT5G64572 AT5G64572	"XYL4 (beta-xylosidase 4); hydrolase, hydrolyzing O-glycosyl compounds"	AT5G64570		-0.288577	-0.821008	-0.867484		cbb
51350	CATMA4OA41010R1	E2	OA	CDS	4	CATMA4A41010	AT4G39650	"gamma-glutamyltransferase/ glutathione gamma-glutamylcysteinyltransferase"	AT4G39650		-0.288511	2.93386	3.08952		caa
45857	CATMA4OA03876F1	E2	OA	CDS	4	CATMA4A03876	AT4G03505,AT4G03510	"RMA1 (Ring finger protein with Membrane Anchor 1); protein binding / ubiquitin-protein ligase/ zinc ion binding"	AT4G03510		-0.287913	0.314495	0.629537		cca
9768	CATMA1OA65113R1	E2	OA	CDS	1	CATMA1A65113,CATMA1C72168	AT1G75830	"LCR67/PDF1.1 (Low-molecular-weight cysteine-rich 67)"	AT1G75830		-0.287528	1.41596	1.57961		caa
60084	CATMA5OA21760R1	E2	OA	CDS	5	CATMA5A21760	AT5G24210	"lipase class 3 family protein"	AT5G24210		-0.287424	-0.808442	-0.751508		cbb
32691	CATMA3OA13000F1	E2	OA	CDS	3	CATMA3A13000	AT3G13790	"ATBFRUCT1/ATCWINV1 (ARABIDOPSIS THALIANA CELL WALL INVERTASE 1); beta-fructofuranosidase/ hydrolase, hydrolyzing O-glycosyl compounds"	AT3G13790		-0.287339	0.801971	0.872416		caa
26675	CATMA2OF00788F1	E3	OF	CDS	2	CATMA_GFT_00788	AT2G15390	"FUT4 (fucosyltransferase 4); fucosyltransferase"	AT2G15390		-0.287028	2.60696	2.83895		caa
24213	CATMA2OA43255F1	E2	OA	CDS	2	CATMA2A43255	AT2G44790	"UCC2 (UCLACYANIN 2); copper ion binding"	AT2G44790		-0.286839	1.56012	1.86348		caa
47957	CATMA4OA20540F1	E2	OA	CDS	4	CATMA4A20540	AT4G19370	"unknown protein"	AT4G19370		-0.286637	0.761525	0.689102		caa
11879	CATMA1OC71857F1	E2	OC	CDS	1	CATMA1C71857	AT1G56060	"unknown protein"	AT1G56060		-0.286587	3.66347	3.95545		caa
69112	CATMA5ON91692R1	E2	ON	CDS	5	0	AT5G41740	"disease resistance protein (TIR-NBS-LRR class), putative"	AT5G41740		-0.286561	2.81679	2.77767		caa
7870	CATMA1OA53300R1	E2	OA	CDS	1	CATMA1A53300	AT1G64065	"unknown protein"	AT1G64065		-0.286343	2.91596	2.93861		caa
49308	CATMA4OA29300R1	E2	OA	CDS	4	CATMA4A29300	AT4G27657	"unknown protein"	AT4G27657		-0.286178	0.685616	0.782076		caa
51945	CATMA4OC42364F1	E2	OC	CDS	4	CATMA4C42364	AT4G17483	"palmitoyl protein thioesterase family protein"	AT4G17483		-0.286096	0.608192	0.626774		cca
8777	CATMA1OA59120F1	E2	OA	CDS	1	CATMA1A59120	AT1G69810	"WRKY36 (WRKY DNA-binding protein 36); transcription factor"	AT1G69810		-0.285774	0.924702	1.21532		caa
65421	CATMA5OA60000F1	E2	OA	CDS	5	CATMA5A60000	AT5G64570,AT5G64572 AT5G64572	"XYL4 (beta-xylosidase 4); hydrolase, hydrolyzing O-glycosyl compounds"	AT5G64570		-0.285772	-0.829633	-0.954		cbb
50310	CATMA4OA35140R1	E2	OA	CDS	4	CATMA4A35140	AT4G33420	"peroxidase, putative"	AT4G33420		-0.285771	0.771254	0.784975		caa
15464	CATMA1ON92378R1	E2	ON	CDS	1	CATMA1A23550	AT1G24600,AT1G24610AT1G24600,AT1G24610	"unknown protein"	AT1G24600		-0.285606	2.94143	3.82679		caa
9776	CATMA1OA65150R1	E2	OA	CDS	1	CATMA1A65150	AT1G75880	"family II extracellular lipase 1 (EXL1)"	AT1G75880		-0.285196	-0.474364	-0.792327		ccb
12855	CATMA1OD02647F1	E2	OD	CDS	1	0	AT1G53610	"unknown protein"	AT1G53610		-0.284755	0.683563	0.849664		caa
4399	CATMA1OA26690F1	E2	OA	CDS	1	CATMA1A26690	AT1G28480	"glutaredoxin family protein"	AT1G28480		-0.284615	2.56741	2.42481		caa
14135	CATMA1ON102303F1	E3	ON	CDS	1	0	AT1G29395	"COR414-TM1 (cold regulated 414 thylakoid membrane 1)"	AT1G29395		-0.284043	-0.876133	-0.989086		cbb
18603	CATMA2OA02650F1	E2	OA	CDS	2	CATMA2A02650	AT2G03740	"late embryogenesis abundant domain-containing protein / LEA domain-containing protein"	AT2G03740		-0.282407	0.506206	0.722705		cca
59452	CATMA5OA17830R1	E2	OA	CDS	5	CATMA5A17830	AT5G19400	"unknown protein"	AT5G19400		-0.282287	0.725799	0.674015		caa
62036	CATMA5OA39830R1	E2	OA	CDS	5	CATMA5A39830	AT5G44060	"unknown protein"	AT5G44060		-0.282055	1.55453	1.44988		caa
12230	CATMA1OC72126R1	E2	OC	CDS	1	CATMA1C72126	AT1G73030,AT1G73040	"SNF7 family protein"	AT1G73030		-0.282012	0.751077	0.81592		caa
62674	CATMA5OA43885R1	E3	OA	CDS	5	CATMA5A43885	AT5G47910	"RBOHD (RESPIRATORY BURST OXIDASE PROTEIN D)"	AT5G47910		-0.28181	1.65269	2.02122		caa
536	CATMA1OA02965R1	E2	OA	CDS	1	CATMA1A02965	AT1G04100	"IAA10 (indoleacetic acid-induced protein 10); transcription factor"	AT1G04100		-0.281491	1.31078	1.2172		caa
10385	CATMA1OA68810F1	E2	OA	CDS	1	CATMA1A68810	AT1G79680	"wall-associated kinase, putative"	AT1G79680		-0.280994	2.9078	3.1451		caa
63294	CATMA5OA47720R1	E3	OA	CDS	5	CATMA5A47720	AT5G51790	"basix helix-loop-helix (bHLH) family protein"	AT5G51790		-0.280883	-0.724371	-0.796356		cbb
39228	CATMA3OC57234R1	E2	OC	CDS	3	CATMA3C57234	AT3G16220	"unknown protein"	AT3G16220		-0.280869	0.684025	0.786632		caa
53079	CATMA4OF03207F1	E3	OF	CDS	4	CATMA_GFT_03207	AT4G37070	"PLA IVA/PLP1"	AT4G37070		-0.280755	0.526156	0.906219		cca
21997	CATMA2OA30030F1	E2	OA	CDS	2	CATMA2A30030	AT2G31790,AT2G31800	"ankyrin protein kinase, putative"	AT2G31800		-0.280313	0.783281	0.655314		caa
40656	CATMA3OF00971R1	E2	OF	CDS	3	CATMA_GFT_00971	AT3G04320	"endopeptidase inhibitor"	AT3G04320		-0.280115	0.668032	0.955871		caa
467	CATMA1OA02590F1	E2	OA	CDS	1	CATMA1A02590	AT1G03730	"unknown protein"	AT1G03730		-0.280001	0.882207	1.1463		caa
48084	CATMA4OA21380R1	E2	OA	CDS	4	CATMA4A21380	AT4G20110,AT4G20115	"vacuolar sorting receptor, putative"	AT4G20110		-0.279822	0.716628	1.22715		caa
10471	CATMA1OA69310F1	E2	OA	CDS	1	CATMA1A69310	AT1G80130	binding	AT1G80130		-0.279262	-0.961697	-0.511978		cbc
2352	CATMA1OA13560R1	E2	OA	CDS	1	CATMA1A13560	AT1G14550	"anionic peroxidase, putative"	AT1G14550		-0.279198	0.713725	1.39828		caa
48818	CATMA4OA26490R1	E2	OA	CDS	4	CATMA4A26490	AT4G24800	"MA3 domain-containing protein"	AT4G24800		-0.278886	-0.593016	-0.61956		ccb
62406	CATMA5OA42250R1	E2	OA	CDS	5	CATMA5A42250	AT5G46250	"RNA recognition motif (RRM)-containing protein"	AT5G46250		-0.278877	0.561683	0.730022		cca
61672	CATMA5OA37430R1	E2	OA	CDS	5	CATMA5A37430	AT5G41761	"unknown protein"	AT5G41761		-0.278711	-1.13057	-1.08823		cbb
38952	CATMA3OC57016R1	E2	OC	CDS	3	CATMA3C57016	AT3G02065,AT3G02070	"OTU-like cysteine protease family protein"	AT3G02070		-0.278611	1.09693	1.26388		caa
51678	CATMA4OC42165R1	E2	OC	CDS	4	CATMA4C42165	AT4G08555	"unknown protein"	AT4G08555		-0.278453	1.54615	1.89936		caa
42909	CATMA3ON91353F1	E3	ON	CDS	3	0	AT3G29762	pseudogene	AT3G29762		-0.27841	0.281655	0.617278		cca
20676	CATMA2OA21630R1	E2	OA	CDS	2	CATMA2A21630	AT2G23130	"AGP17 (ARABINOGALACTAN PROTEIN 17)"	AT2G23130		-0.278404	-0.712893	-0.857708		cbb
70192	CATMA5ON94055R1	M2	ON	CDS	5	CATMA5A45440	AT5G49448,AT5G49448,AT5G49450,AT5G49450	"unknown protein","bZIP family transcription factor"	AT5G49448		-0.2784	0.631412	0.934134		caa
54108	CATMA4ON90076R1	E2	ON	CDS	4	CATMA4A27666	AT4G26090,AT4G26095,AT4G26100AT4G26090,AT4G26095,AT4G26100	"RPS2 (RESISTANT TO P. SYRINGAE 2)"	AT4G26090		-0.278332	1.0557	0.893791		caa
52136	CATMA4OC42498R1	E2	OC	CDS	4	CATMA4C42498	AT4G25810	"XTR6 (XYLOGLUCAN ENDOTRANSGLYCOSYLASE 6); hydrolase, acting on glycosyl bonds"	AT4G25810		-0.278149	2.55954	2.54936		caa
3948	CATMA1OA23460R1	E2	OA	CDS	1	CATMA1A23460	AT1G24520	"BCP1 (Brassica campestris pollen protein 1)"	AT1G24520		-0.277803	-0.411115	-0.6926		ccb
50814	CATMA4OA37995R1	E2	OA	CDS	4	CATMA4A37995	AT4G36410	"UBC17 (UBIQUITIN-CONJUGATING ENZYME 17); ubiquitin-protein ligase"	AT4G36410		-0.277757	-0.773897	-0.569571		cbc
19840	CATMA2OA16390R1	E2	OA	CDS	2	CATMA2A16390	AT2G17710	"unknown protein"	AT2G17710		-0.277745	1.13554	1.49723		caa
22219	CATMA2OA31295F1	E2	OA	CDS	2	CATMA2A31295	AT2G33120	"SAR1 (SYNAPTOBREVIN-RELATED PROTEIN 1)"	AT2G33120		-0.276386	1.07909	1.37431		caa
9006	CATMA1OA60420R1	E2	OA	CDS	1	CATMA1A60420	AT1G71130	"AP2 domain-containing transcription factor, putative"	AT1G71130		-0.276248	-0.629522	-0.518025		cbc
25775	CATMA2OC47528F1	E2	OC	CDS	2	CATMA2C47528	AT2G31180	"AtMYB14/Myb14at (myb domain protein 14); DNA binding / transcription factor"	AT2G31180		-0.276144	0.683852	0.58517		cac
27857	CATMA2ON90433F1	E3	ON	CDS	2	0	AT2G02930	"ATGSTF3 (GLUTATHIONE S-TRANSFERASE 16); glutathione transferase"	AT2G02930		-0.276005	0.913187	1.29875		caa
57254	CATMA5OA04350R1	E2	OA	CDS	5	CATMA5A04350	AT5G05140	"transcription elongation factor-related"	AT5G05140		-0.274741	0.720752	0.936809		caa
54119	CATMA4ON90084F1	E2	ON	CDS	4	0	AT4G33467	"unknown protein"	AT4G33467		-0.274619	-0.74107	-1.41025		cbb
62754	CATMA5OA44350R1	E2	OA	CDS	5	CATMA5A44350	AT5G48385	"unknown protein"	AT5G48385		-0.274068	0.658002	0.868238		caa
19438	CATMA2OA13495R1	E2	OA	CDS	2	CATMA2A13495	AT2G14750	"APK (APS KINASE); ATP binding / kinase/ transferase, transferring phosphorus-containing groups"	AT2G14750		-0.273923	0.750279	1.15202		caa
40182	CATMA3OC57971R1	V2	OC	Repeat_TAIR	3	CATMA3C57971	VANDAL1_22999 AT3G17050	0	AT3G17050		-0.273774	-1.16166	-0.994473		cbb
45960	CATMA4OA05135R1	E2	OA	CDS	4	CATMA4A05135	AT4G04610	"APR1 (PAPS REDUCTASE HOMOLOG 19)"	AT4G04610		-0.273708	0.362131	0.677884		cca
48233	CATMA4OA23000F1	E2	OA	CDS	4	CATMA4A23000	AT4G21390	"B120; protein kinase/ sugar binding"	AT4G21390		-0.273676	2.06274	2.15907		caa
16697	CATMA1ON95158F1	E3	ON	CDS	1	CATMA1C71909	AT1G61440	"S-locus protein kinase, putative"	AT1G61440		-0.273622	1.48271	1.67954		caa
11160	CATMA1OC71324R1	E2	OC	CDS	1	CATMA1C71324	AT1G21410	"F-box family protein"	AT1G21410		-0.273466	-0.613853	-0.760226		ccb
14484	CATMA1ON102623R1	E2	ON	CDS	1	0	AT1G52720	"unknown protein"	AT1G52720		-0.273397	-0.759344	-0.496989		cbc
16467	CATMA1ON95048F1	E3	ON	0	1	CATMA1C71568	AT1G35350	"unknown protein"	AT1G35350		-0.273175	1.2382	1.36582		caa
39844	CATMA3OC57704R1	E3	OC	CDS	3	CATMA3C57704	AT3G51440	"strictosidine synthase family protein"	AT3G51440		-0.273154	1.20763	1.17698		caa
7507	CATMA1OA50430F1	E2	OA	CDS	1	CATMA1A50430	AT1G61380	"S-locus protein kinase, putative"	AT1G61380		-0.272075	0.706078	0.967634		caa
47212	CATMA4OA15660R1	E2	OA	CDS	4	CATMA4A15660	AT4G15120	"VQ motif-containing protein"	AT4G15120		-0.27111	2.41805	2.64146		caa
31332	CATMA3OA04890R1	E2	OA	CDS	3	CATMA3A04890	AT3G05830	"unknown protein"	AT3G05830		-0.270587	0.737638	1.10199		caa
61264	CATMA5OA34450R1	E2	OA	CDS	5	CATMA5A34450	AT5G38850	"disease resistance protein (TIR-NBS-LRR class), putative"	AT5G38850		-0.270331	0.934258	0.879413		caa
25799	CATMA2OC47544F1	E2	OC	CDS	2	CATMA2C47544	AT2G32030	"GCN5-related N-acetyltransferase (GNAT) family protein"	AT2G32030		-0.270325	1.74238	1.787		caa
10911	CATMA1OC71155F1	E3	OC	CDS	1	CATMA1C71155	AT1G11610	"CYP71A18 (cytochrome P450, family 71, subfamily A, polypeptide 18); oxygen binding"	AT1G11610		-0.27027	1.81205	2.1209		caa
30911	CATMA3OA02400F1	E2	OA	CDS	3	CATMA3A02400	AT3G03470	"CYP89A9 (cytochrome P450, family 87, subfamily A, polypeptide 9); oxygen binding"	AT3G03470		-0.270063	-0.565261	-1.01398		ccb
22071	CATMA2OA30530F1	E2	OA	CDS	2	CATMA2A30530	AT2G32240	"unknown protein"	AT2G32240		-0.270008	1.49494	2.06597		caa
47629	CATMA4OA18520F1	E2	OA	CDS	4	CATMA4A18520	AT4G17486	"unknown protein"	AT4G17486		-0.269975	0.959444	1.11985		caa
49096	CATMA4OA28030R1	E2	OA	CDS	4	CATMA4A28030	AT4G26470	"calcium ion binding"	AT4G26470		-0.269848	0.249666	0.639802		cca
214	CATMA1OA01170R1	E2	OA	CDS	1	CATMA1A01170	AT1G02170,AT1G02180	"LOL3 (LSD ONE LIKE 3); caspase/ cysteine-type endopeptidase"	AT1G02170		-0.26966	1.03962	1.13359		caa
56538	CATMA4ON99112R1	E2	ON	CDS	4	CATMA4A41510	AT4G40085AT4G40080,AT4G40085	"epsin N-terminal homology (ENTH) domain-containing protein / clathrin assembly protein-related"	AT4G40080		-0.269343	1.31746	1.57022		caa
64561	CATMA5OA55280F1	E2	OA	CDS	5	CATMA5A55280	AT5G59540	oxidoreductase	AT5G59540		-0.268697	0.7391	0.985306		caa
49921	CATMA4OA32920F1	E2	OA	CDS	4	CATMA4A32920	AT4G31240	"electron carrier"	AT4G31240		-0.268373	-0.864554	-0.961776		cbb
51494	CATMA4OC42023R1	E2	OC	CDS	4	CATMA4C42023	AT4G01060	"DNA binding / transcription factor"	AT4G01060		-0.268125	-1.7074	-1.82815		cbb
25166	CATMA2OC47061R1	E2	OC	CDS	2	CATMA2C47061	ATHILA4_5224AT2G04495	"unknown protein"	AT2G04495		-0.267246	2.14908	1.89596		caa
39358	CATMA3OC57324R1	E2	OC	CDS	3	CATMA3C57324	AT3G22460	"cysteine synthase, putative / O-acetylserine (thiol)-lyase, putative / O-acetylserine sulfhydrylase, putative"	AT3G22460		-0.267101	0.73732	0.946506		caa
21781	CATMA2OA28690F1	E2	OA	CDS	2	CATMA2A28690	AT2G30395	"ATOFP17/OFP17 (Arabidopsis thaliana ovate family protein 17)"	AT2G30395		-0.266864	0.84994	0.834936		caa
24507	CATMA2OA44900F1	E2	OA	CDS	2	CATMA2A44900	AT2G46500	"phosphatidylinositol 3- and 4-kinase family protein / ubiquitin family protein"	AT2G46500		-0.266494	1.2535	1.35786		caa
252	CATMA1OA01400R1	E2	OA	CDS	1	CATMA1A01400	AT1G02400	"ATGA2OX6/DTA1 (GIBBERELLIN 2-OXIDASE 6); gibberellin 2-beta-dioxygenase"	AT1G02400		-0.266434	3.73507	3.77633		caa
53771	CATMA4ON100356F1	E2	ON	CDS	4	0	AT4G23210	"protein kinase family protein"	AT4G23210		-0.266355	1.20801	1.26105		caa
45324	CATMA4OA00360R1	E2	OA	CDS	4	CATMA4A00360	AT4G00305	"zinc finger (C3HC4-type RING finger) family protein"	AT4G00305		-0.266183	0.899792	0.907288		caa
6901	CATMA1OA46470F1	E2	OA	CDS	1	CATMA1A46470	AT1G55365	"unknown protein"	AT1G55365		-0.265666	1.25229	1.56182		caa
50432	CATMA4OA35910R1	E2	OA	CDS	4	CATMA4A35910	AT4G34120,AT4G34131	"LEJ1 (LOSS OF THE TIMING OF ET AND JA BIOSYNTHESIS 1)"	AT4G34120		-0.265137	0.458428	0.633434		cca
51294	CATMA4OA40690R1	E2	OA	CDS	4	CATMA4A40690	AT4G39270	"leucine-rich repeat transmembrane protein kinase, putative"	AT4G39270		-0.264773	1.19521	1.35036		caa
45259	CATMA3ON99124F1	E2	ON	CDS	3	0	AT3G56408,AT3G56410AT3G56408,AT3G56410	"unknown protein"	AT3G56410		-0.264141	0.565922	0.936429		cca
60708	CATMA5OA26910R1	E2	OA	CDS	5	CATMA5A26910	AT5G28830	"calcium-binding EF hand family protein"	AT5G28830		-0.263881	1.13806	1.42452		caa
54354	CATMA4ON90224R1	E3	ON	CDS	4	0	AT4G03926	pseudogene	AT4G03926		-0.263374	0.602203	0.841542		cca
62171	CATMA5OA40690F1	E2	OA	CDS	5	CATMA5A40690	AT5G44860	"unknown protein"	AT5G44860		-0.262754	0.449164	0.810445		cca
48736	CATMA4OA26060R1	E2	OA	CDS	4	CATMA4A26060	AT4G24310	"unknown protein"	AT4G24310		-0.262353	2.64481	2.92075		caa
22711	CATMA2OA34120F1	E2	OA	CDS	2	CATMA2A34120	AT2G35930	"U-box domain-containing protein"	AT2G35930		-0.262309	3.19558	3.22111		caa
8305	CATMA1OA56290F1	E2	OA	CDS	1	CATMA1A56290	AT1G67000	kinase	AT1G67000		-0.262212	0.96584	1.03826		caa
43401	CATMA3ON94504F1	E3	ON	CDS	3	CATMA3C57398	AT3G26150	"CYP71B16 (cytochrome P450, family 71, subfamily B, polypeptide 16); oxygen binding"	AT3G26150		-0.261698	-0.713857	-0.876622		cbb
58420	CATMA5OA11410R1	E2	OA	CDS	5	CATMA5A11410	AT5G13200	"GRAM domain-containing protein / ABA-responsive protein-related"	AT5G13200		-0.261691	1.16836	1.06331		caa
48150	CATMA4OA22340R1	E2	OA	CDS	4	CATMA4A22340	AT4G20830	"FAD-binding domain-containing protein"	AT4G20830		-0.261657	2.39651	2.76017		caa
8835	CATMA1OA59410F1	E2	OA	CDS	1	CATMA1A59410	AT1G70130	"lectin protein kinase, putative"	AT1G70130		-0.261548	1.41936	1.3797		caa
10895	CATMA1OC71142F1	E2	OC	CDS	1	CATMA1C71142	AT1G10585	"transcription factor"	AT1G10585		-0.261377	1.55936	1.73152		caa
49272	CATMA4OA29070R1	E2	OA	CDS	4	CATMA4A29070	AT4G27500,AT4G27510	"PPI1 (PROTON PUMP INTERACTOR 1)"	AT4G27500		-0.261366	0.472721	0.919936		cca
71845	CATMA5ON99099F1	V2	ON	otherRNA	5	0	AT5G20225AT5G20220,AT5G20225	0	AT5G20225		-0.261264	1.02215	1.05238		caa
22677	CATMA2OA33890F1	E2	OA	CDS	2	CATMA2A33890	AT2G35710	"glycogenin glucosyltransferase (glycogenin)-related"	AT2G35710		-0.261253	1.70753	1.55039		caa
37178	CATMA3OA46100R1	E2	OA	CDS	3	CATMA3A46100,CATMA3A46100_N	AT3G53180	"glutamate-ammonia ligase"	AT3G53180		-0.261161	0.984319	1.13264		caa
50391	CATMA4OA35710F1	E2	OA	CDS	4	CATMA4A35710	AT4G33910	"oxidoreductase, 2OG-Fe(II) oxygenase family protein"	AT4G33910		-0.261005	0.854872	1.11902		caa
30402	CATMA2ON99065R2	V2	ON	otherRNA	2	0	AT2G18735	0	AT2G18735		-0.260989	-0.654583	-0.702605		cbb
61267	CATMA5OA34500F1	E2	OA	CDS	5	CATMA5A34500	AT5G38895,AT5G38900	"DSBA oxidoreductase family protein"	AT5G38900		-0.260664	2.65728	3.41892		caa
32709	CATMA3OA13140F1	E2	OA	CDS	3	CATMA3A13140	AT3G13910	"unknown protein"	AT3G13910		-0.260001	1.1524	1.22318		caa
13021	CATMA1OF00148F1	E3	OF	CDS	1	CATMA_GFT_00148	AT1G26400	"FAD-binding domain-containing protein"	AT1G26400		-0.259997	3.3411	3.82605		caa
35223	CATMA3OA28945F1	E2	OA	CDS	3	CATMA3A28945	AT3G28930	"AIG2 (AVRRPT2-INDUCED GENE 2)"	AT3G28930		-0.25976	0.907784	1.37247		caa
40096	CATMA3OC57918R1	E2	OC	CDS	3	CATMA3C57918	AT3G62950	"glutaredoxin family protein"	AT3G62950		-0.259585	-1.69886	-1.74498		cbb
37976	CATMA3OA51000R1	E2	OA	CDS	3	CATMA3A51000	AT3G58000	"VQ motif-containing protein"	AT3G58000		-0.259385	-0.775495	-0.588754		cbc
49374	CATMA4OA29690R1	E2	OA	CDS	4	CATMA4A29690	AT4G28040,AT4G28050	"nodulin MtN21 family protein"	AT4G28040		-0.259342	-1.00981	-1.22028		cbb
39216	CATMA3OC57228R1	E2	OC	CDS	3	CATMA3C57228	AT3G15760	"unknown protein"	AT3G15760		-0.25933	1.06029	1.07311		caa
12216	CATMA1OC72116R1	E2	OC	CDS	1	CATMA1C72116	AT1G72180,AT1G72190	"leucine-rich repeat transmembrane protein kinase, putative"	AT1G72180		-0.258875	-0.777151	-0.544536		cbc
24147	CATMA2OA42790F1	E2	OA	CDS	2	CATMA2A42790	AT2G44380	"DC1 domain-containing protein"	AT2G44380		-0.258832	0.535068	1.10849		cca
35933	CATMA3OA38060F1	E2	OA	CDS	3	CATMA3A38060	AT3G45040	"phosphatidate cytidylyltransferase family protein"	AT3G45040		-0.258649	1.39904	1.6088		caa
28544	CATMA2ON90821R1	E3	ON	CDS	2	CATMA2A34240	AT2G36026,AT2G36030AT2G36026,AT2G36030	"unknown protein"	AT2G36026		-0.258582	-0.638561	-0.5585		cbc
9399	CATMA1OA62840F1	E2	OA	CDS	1	CATMA1A62840	AT1G73540	"ATNUDT21 (Arabidopsis thaliana Nudix hydrolase homolog 21); hydrolase"	AT1G73540		-0.258223	2.69789	2.28085		caa
63240	CATMA5OA47400R1	E2	OA	CDS	5	CATMA5A47400	AT5G51480	"SKS2 (SKU5 SIMILAR 2); copper ion binding"	AT5G51480		-0.258041	0.698496	0.792777		caa
4046	CATMA1OA24250R1	E2	OA	CDS	1	CATMA1A24250	AT1G25550	"myb family transcription factor"	AT1G25550		-0.257751	0.489277	0.685231		cca
36510	CATMA3OA42120R1	E2	OA	CDS	3	CATMA3A42120	AT3G49130	"RNA binding"	AT3G49130		-0.257504	1.69537	1.61797		caa
61489	CATMA5OA36240F1	E2	OA	CDS	5	CATMA5A36240	AT5G40590	"DC1 domain-containing protein"	AT5G40590		-0.256874	1.69555	2.88516		caa
12040	CATMA1OC71996R1	E2	OC	CDS	1	CATMA1C71996	AT1G65510	"unknown protein"	AT1G65510		-0.256696	0.727684	0.765077		caa
65719	CATMA5OA61560F1	E2	OA	CDS	5	CATMA5A61560	AT5G66200	"armadillo/beta-catenin repeat family protein"	AT5G66200		-0.256393	0.833945	0.789269		caa
25545	CATMA2OC47361F1	E2	OC	CDS	2	CATMA2C47361	AT2G22470	"AGP2 (ARABINOGALACTAN-PROTEIN 2)"	AT2G22470		-0.256104	2.11302	2.26702		caa
71840	CATMA5ON99019R1	V2	ON	otherRNA	5	0	AT5G67488,AT5G67490 AT5G67488	0	AT5G67488		-0.256098	-0.532059	-0.747106		ccb
54920	CATMA4ON94253R1	E3	ON	CDS	4	0	AT4G15236	"ABC transporter family protein"	AT4G15236		-0.255583	0.701115	0.80277		caa
15665	CATMA1ON92491F1	E3	ON	CDS	1	0	AT1G61415,AT1G61420AT1G61415,AT1G61420	"S-locus lectin protein kinase family protein"	AT1G61420		-0.255451	1.94263	2.12836		caa
67377	CATMA5OC65008F1	E2	OC	CDS	5	CATMA5A53300,CATMA5A53300_N,CATMA5C65008	AT5G57580	"calmodulin-binding protein"	AT5G57580		-0.255287	0.578341	0.615155		cca
55173	CATMA4ON94372F1	E2	ON	CDS	4	0	AT4G39580	"kelch repeat-containing F-box family protein"	AT4G39580		-0.255285	2.08733	2.08663		caa
36839	CATMA3OA44165F1	E2	OA	CDS	3	CATMA3A44165	AT3G51160	"MUR1 (MURUS 1)"	AT3G51160		-0.254329	0.568683	0.800852		cca
67298	CATMA5OC64941R1	E2	OC	CDS	5	CATMA5C64941	AT5G54500	"FQR1 (FLAVODOXIN-LIKE QUINONE REDUCTASE 1)"	AT5G54500		-0.254196	1.07303	1.46694		caa
13109	CATMA1OF00443F1	E3	OF	CDS	1	CATMA_GFT_00443	AT1G57990	"ATPUP18 (Arabidopsis thaliana purine permease 18); purine transporter"	AT1G57990		-0.254166	2.97627	2.91648		caa
848	CATMA1OA04850R1	E2	OA	CDS	1	CATMA1A04850	AT1G05835,AT1G05840	"unknown protein"	AT1G05835		-0.253735	-0.898989	-0.770697		cbb
12259	CATMA1OC72150F1	E2	OC	CDS	1	CATMA1C72150	AT1G74430,AT1G74440	"unknown protein"	AT1G74440		-0.253686	1.18168	1.1091		caa
50903	CATMA4OA38530F1	E2	OA	CDS	4	CATMA4A38530	AT4G36950	"MAPKKK21; ATP binding / protein kinase"	AT4G36950		-0.253685	1.94684	2.06533		caa
69501	CATMA5ON91938F1	E2	ON	CDS	5	0	AT5G58560,AT5G58570	"unknown protein"	AT5G58570		-0.253574	-1.835	-2.04847		cbb
20059	CATMA2OA17800F1	E2	OA	CDS	2	CATMA2A17800	AT2G19190	"FRK1 (FLG22-INDUCED RECEPTOR-LIKE KINASE 1); kinase"	AT2G19190		-0.253154	1.72199	1.82681		caa
4684	CATMA1OA28780R1	E2	OA	CDS	1	CATMA1A28780	AT1G30730	"FAD-binding domain-containing protein"	AT1G30730		-0.253018	1.42012	1.66661		caa
47536	CATMA4OA17810R1	E2	OA	CDS	4	CATMA4A17810	AT4G16840	"unknown protein"	AT4G16840		-0.252775	1.06706	1.32784		caa
25956	CATMA2OC47663R1	E2	OC	CDS	2	CATMA2C47663	AT2G39400	"hydrolase, alpha/beta fold family protein"	AT2G39400		-0.252733	2.0739	2.23378		caa
48489	CATMA4OA24590F1	E2	OA	CDS	4	CATMA4A24590	AT4G22820	"zinc finger (AN1-like) family protein"	AT4G22820		-0.252583	0.700745	0.934208		caa
14726	CATMA1ON102843R1	E2	ON	CDS	1	0	AT1G72645	"unknown protein"	AT1G72645		-0.252347	-1.01881	-0.767201		cbb
1602	CATMA1OA09090R1	E2	OA	CDS	1	CATMA1A09090	AT1G10220	"unknown protein"	AT1G10220		-0.251881	-0.525467	-0.733116		ccb
49422	CATMA4OA29990R1	E2	OA	CDS	4	CATMA4A29990	AT4G28350	"lectin protein kinase family protein"	AT4G28350		-0.251767	2.57696	2.98251		caa
45664	CATMA4OA02630R1	E2	OA	CDS	4	CATMA4A02630	AT4G02330	"pectinesterase family protein"	AT4G02330		-0.251348	0.3086	0.647095		cca
61274	CATMA5OA34610R1	E2	OA	CDS	5	CATMA5A34610	AT5G39000	"protein kinase family protein"	AT5G39000		-0.251277	1.48348	1.51501		caa
49460	CATMA4OA30200R1	E2	OA	CDS	4	CATMA4A30200	AT4G28550	"RabGAP/TBC domain-containing protein"	AT4G28550		-0.250923	2.27379	2.64239		caa
45516	CATMA4OA01630R1	E2	OA	CDS	4	CATMA4A01630	AT4G01430	"nodulin MtN21 family protein"	AT4G01430		-0.250332	-0.611432	-0.666307		ccb
24913	CATMA2OB22910F1	E2	OB	CDS	2	CATMA2B22910	AT2G24570	"WRKY17 (WRKY DNA-binding protein 17); transcription factor"	AT2G24570		-0.25026	1.17385	1.24055		caa
30784	CATMA3OA01570R1	E2	OA	CDS	3	CATMA3A01570	AT3G02610	"acyl-[acyl-carrier-protein] desaturase"	AT3G02610		-0.249661	0.571072	0.631035		cca
49979	CATMA4OA33190F1	E2	OA	CDS	4	CATMA4A33190	AT4G31550	"WRKY11 (WRKY DNA-binding protein 11); transcription factor"	AT4G31550		-0.248933	1.89811	1.91998		caa
23060	CATMA2OA36240R1	E2	OA	CDS	2	CATMA2A36240	AT2G37940	"unknown protein"	AT2G37940		-0.248919	2.84042	3.30661		caa
60637	CATMA5OA25980F1	E2	OA	CDS	5	CATMA5A25980,CATMA5A25980_N	AT5G28300	"trihelix DNA-binding protein, putative"	AT5G28300		-0.24891	-1.33724	-1.43816		cbb
21388	CATMA2OA26100R1	E2	OA	CDS	2	CATMA2A26100	AT2G27690	"CYP94C1 (cytochrome P450, family 94, subfamily C, polypeptide 1); oxygen binding"	AT2G27690		-0.248813	0.894891	1.10066		caa
69310	CATMA5ON91815R1	E2	ON	CDS	5	0	AT5G44574	"unknown protein"	AT5G44574		-0.247424	-0.751864	-0.566579		cbc
7500	CATMA1OA50390R1	E2	OA	CDS	1	CATMA1A50390	AT1G61340	"F-box family protein"	AT1G61340		-0.247171	1.98329	1.81078		caa
46726	CATMA4OA12400R1	E2	OA	CDS	4	CATMA4A12400	AT4G12290	"copper amine oxidase, putative"	AT4G12290		-0.247027	-0.47956	-0.752907		ccb
48981	CATMA4OA27410F1	E2	OA	CDS	4	CATMA4A27410	AT4G25719,AT4G25720	catalytic	AT4G25720		-0.245964	0.726177	0.777		caa
15761	CATMA1ON92543F1	VE2	ON	CDS	1	0	AT1G61415,AT1G61420AT1G61415,AT1G61420	"S-locus lectin protein kinase family protein"	AT1G61420		-0.24587	2.03329	2.29739		caa
65036	CATMA5OA57960R1	E2	OA	CDS	5	CATMA5A57960	AT5G62360	"invertase/pectin methylesterase inhibitor family protein"	AT5G62360		-0.245769	-1.58343	-1.18017		cbb
46859	CATMA4OA13370F1	E2	OA	CDS	4	CATMA4A13370	AT4G13250	"short-chain dehydrogenase/reductase (SDR) family protein"	AT4G13250		-0.245425	-1.01581	-1.20303		cbb
53782	CATMA4ON100363R1	E2	ON	CDS	4	0	AT4G23470	"hydroxyproline-rich glycoprotein family protein"	AT4G23470		-0.245141	0.967985	0.999297		caa
1253	CATMA1OA07220F1	E2	OA	CDS	1	CATMA1A07220	AT1G08230	"unknown protein"	AT1G08230		-0.244873	-0.71081	-0.818511		cbb
36626	CATMA3OA42990R1	E2	OA	CDS	3	CATMA3A42990	AT3G49940	"LOB domain protein 38 / lateral organ boundaries domain protein 38 (LBD38)"	AT3G49940		-0.244526	-0.724778	-0.53383		cbc
67958	CATMA5OD03342R1	E2	OD	CDS	5	CATMA5D03342	AT5G42965	"nucleic acid binding / ribonuclease H"	AT5G42965		-0.24415	0.867061	0.624129		caa
53880	CATMA4ON100456R1	EI2	ON	CDS	4	CATMA4A33640	AT4G31980	"unknown protein"	AT4G31980		-0.243725	0.743801	0.968262		caa
15099	CATMA1ON92161F1	E2	ON	CDS	1	0	AT1G52342	"unknown protein"	AT1G52342		-0.243723	-0.917348	-0.847587		cbb
10998	CATMA1OC71207R1	E2	OC	CDS	1	CATMA1A13810	AT1G14780,AT1G14790	"unknown protein"	AT1G14780		-0.2437	0.752198	1.01685		caa
3746	CATMA1OA22240R1	E2	OA	CDS	1	CATMA1A22240	AT1G23170,AT1G23180	"unknown protein"	AT1G23170		-0.243654	0.525075	0.641064		cca
3606	CATMA1OA21420R1	E2	OA	CDS	1	CATMA1A21420	AT1G22280	"protein phosphatase 2C, putative / PP2C, putative"	AT1G22280		-0.243566	1.70581	1.98974		caa
33416	CATMA3OA17290R1	E2	OA	CDS	3	CATMA3A17290	AT3G17790,AT3G17800AT3G17790,AT3G17800	"ATACP5 (acid phosphatase 5); acid phosphatase/ protein serine/threonine phosphatase"	AT3G17790		-0.243425	-2.56059	-2.47828		cbb
30744	CATMA3OA01340R1	E2	OA	CDS	3	CATMA3A01340	AT3G02360	"6-phosphogluconate dehydrogenase family protein"	AT3G02360		-0.243417	0.82076	0.86442		caa
19569	CATMA2OA14670F1	E2	OA	CDS	2	CATMA2A14670	AT2G15760	"calmodulin-binding protein"	AT2G15760		-0.243106	0.804749	0.967293		caa
38050	CATMA3OA51510R1	E2	OA	CDS	3	CATMA3A51510	AT3G58490	"phosphatidic acid phosphatase family protein / PAP2 family protein"	AT3G58490		-0.242736	1.74702	2.08272		caa
26661	CATMA2OF00752F1	V3	OF	Repeat_Element	2	0	ATGP2N_2719 AT2G12505	0	ATGP2N_2719		-0.242683	0.760708	0.4216		cac
69023	CATMA5ON91636R1	R4	ON	CDS	5,5	CATMA5A46550,CATMA5A46610	AT5G50560,AT5G50660AT5G50560,AT5G50660	"unknown protein","unknown protein"	AT5G50560		-0.242647	1.24457	1.58429		caa
43642	CATMA3ON94620R1	E3	ON	CDS	3	0	AT3G48790	"serine C-palmitoyltransferase, putative"	AT3G48790		-0.242296	0.816847	0.877156		caa
36600	CATMA3OA42820R1	E2	OA	CDS	3	CATMA3A42820	AT3G49780	"ATPSK4 (PHYTOSULFOKINE 4 PRECURSOR); growth factor"	AT3G49780		-0.241985	1.13277	1.25259		caa
8793	CATMA1OA59210F1	E2	OA	CDS	1	CATMA1A59210	AT1G69900	"unknown protein"	AT1G69900		-0.241865	2.6923	2.55267		caa
14823	CATMA1ON102927F1	V2	ON	CDS_Eugene	1	0	AT1E68510AT1G76990	0	AT1E68510		-0.241502	0.707527	0.597345		cac
4689	CATMA1OA28820F1	E2	OA	CDS	1	CATMA1A28820	AT1G30755	"unknown protein"	AT1G30755		-0.241096	2.2434	2.49804		caa
23338	CATMA2OA37910R1	E2	OA	CDS	2	CATMA2A37910	AT2G39660	"BIK1 (BOTRYTIS-INDUCED KINASE1); kinase"	AT2G39660		-0.240977	1.18316	1.42628		caa
23125	CATMA2OA36650F1	E2	OA	CDS	2	CATMA2A36650	AT2G38360	"prenylated rab acceptor (PRA1) family protein"	AT2G38360		-0.240969	0.745887	1.22323		caa
8774	CATMA1OA59100R1	E2	OA	CDS	1	CATMA1A59100	AT1G69790	"protein kinase, putative"	AT1G69790		-0.240895	0.930703	0.755323		caa
828	CATMA1OA04710R1	E2	OA	CDS	1	CATMA1A04710	AT1G05710	"ethylene-responsive protein, putative"	AT1G05710		-0.240514	0.439877	0.651012		cca
32745	CATMA3OA13330F1	E2	OA	CDS	3	CATMA3A13330	AT3G14090	"ATEXO70D3 (exocyst subunit EXO70 family protein D3); protein binding"	AT3G14090		-0.239881	0.804675	1.00524		caa
59597	CATMA5OA18660F1	V2	OA	otherRNA	5	0	AT5G20225AT5G20220,AT5G20225	0	AT5G20225		-0.239393	1.12844	1.20061		caa
970	CATMA1OA05650R1	E2	OA	CDS	1	CATMA1A05650	AT1G06620	"2-oxoglutarate-dependent dioxygenase, putative"	AT1G06620		-0.239147	0.781253	0.814233		caa
51356	CATMA4OA41030R1	E2	OA	CDS	4	CATMA4A41030	AT4G39675	"unknown protein"	AT4G39675		-0.238812	0.507669	1.25582		cca
64366	CATMA5OA54070R1	E2	OA	CDS	5	CATMA5A54070	AT5G58320,AT5G58330	"kinase interacting protein-related"	AT5G58320		-0.238645	0.715226	0.588495		cac
36714	CATMA3OA43550R1	E2	OA	CDS	3	CATMA3A43550	AT3G50480	"HR4 (HOMOLOG OF RPW8 4)"	AT3G50480		-0.238532	1.09936	1.07366		caa
27701	CATMA2ON101862F1	E2	ON	CDS	2	0	AT2G39380	"ATEXO70H2 (EXOCYST SUBUNIT EXO70 FAMILY PROTEIN H2); protein binding"	AT2G39380		-0.23849	3.02668	3.48566		caa
69141	CATMA5ON91712F1	E3	ON	CDS	5	0	AT5G23410	"unknown protein"	AT5G23410		-0.238437	-0.898099	-0.876705		cbb
62749	CATMA5OA44320F1	E2	OA	CDS	5	CATMA5A44320	AT5G48370	"thioesterase family protein"	AT5G48370		-0.238198	0.395903	0.62719		cca
25740	CATMA2OC47500R1	E2	OC	CDS	2	CATMA2C47500	AT2G30020	"protein phosphatase 2C, putative / PP2C, putative"	AT2G30020		-0.238188	1.64769	1.18986		caa
6419	CATMA1OA43271F1	E2	OA	CDS	1	CATMA1A43271	AT1G52200	"unknown protein"	AT1G52200		-0.237287	1.68256	1.86288		caa
64556	CATMA5OA55250R1	E2	OA	CDS	5	0	AT5G59510	"DVL18/RTFL5 (ROTUNDIFOLIA LIKE 5)"	AT5G59510		-0.236819	0.731693	0.964976		caa
65741	CATMA5OA61690F1	E2	OA	CDS	5	CATMA5A61690	AT5G66320	"zinc finger (GATA type) family protein"	AT5G66320		-0.23666	0.87186	0.784815		caa
578	CATMA1OA03180R1	E2	OA	CDS	1	CATMA1A03180	AT1G04350	"2-oxoglutarate-dependent dioxygenase, putative"	AT1G04350		-0.236163	-0.515586	-0.641872		ccb
28744	CATMA2ON94747R1	E2	ON	CDS	2	0	AT2G14080	"disease resistance protein (TIR-NBS-LRR class), putative"	AT2G14080		-0.236022	0.781073	0.832659		caa
11477	CATMA1OC71580F1	E3	OC	CDS	1	CATMA1C71580	AT1G36640	"unknown protein"	AT1G36640		-0.236003	1.24256	1.37163		caa
50022	CATMA4OA33440R1	E2	OA	CDS	4	CATMA4A33440	AT4G31800	"WRKY18 (WRKY DNA-binding protein 18); transcription factor"	AT4G31800		-0.235869	0.692215	0.586823		cac
37059	CATMA3OA45360F1	E2	OA	CDS	3	CATMA3A45360	AT3G52450	"U-box domain-containing protein"	AT3G52450		-0.235855	3.22253	3.28514		caa
1061	CATMA1OA06190F1	E2	OA	CDS	1	CATMA1A06190	AT1G07135	"glycine-rich protein"	AT1G07135		-0.235694	1.5385	1.44408		caa
20445	CATMA2OA20180F1	E2	OA	CDS	2	CATMA2A20180	AT2G21500	"protein binding / zinc ion binding"	AT2G21500		-0.235689	0.820302	1.04832		caa
40711	CATMA3OF01095F1	E3	OF	CDS	3	CATMA_GFT_01095	AT3G26190	"CYP71B21 (cytochrome P450, family 71, subfamily B, polypeptide 21); oxygen binding"	AT3G26190		-0.23548	1.16236	0.992024		caa
50825	CATMA4OA38060F1	E2	OA	CDS	4	CATMA4A38060	AT4G36500	"unknown protein"	AT4G36500		-0.23454	1.38218	1.36911		caa
9546	CATMA1OA63750R1	E2	OA	CDS	1	CATMA1A63750	AT1G74360,AT1G74370	"leucine-rich repeat transmembrane protein kinase, putative"	AT1G74360		-0.234485	2.48287	2.71434		caa
1043	CATMA1OA06110F1	E2	OA	CDS	1	CATMA1A06110	AT1G07040	"unknown protein"	AT1G07040		-0.234463	-0.616785	-0.763113		ccb
62683	CATMA5OA43930F1	E2	OA	CDS	5	CATMA5A43930,CATMA5C64820	AT5G47960,AT5G47970	"SMG1 (SMALL MOLECULAR WEIGHT G-PROTEIN 1); GTP binding"	AT5G47960		-0.234298	1.20998	1.27592		caa
50588	CATMA4OA36810R1	E2	OA	CDS	4	CATMA4A36810	AT4G35070	"unknown protein"	AT4G35070		-0.234265	0.77306	0.797664		caa
25290	CATMA2OC47163R1	E2	OC	CDS	2	CATMA2C47163	AT2G13800	"ATSERK5 (SOMATIC EMBRYOGENESIS RECEPTOR LIKE KINASE 5); ATP binding / protein kinase/ transmembrane receptor protein serine/threonine kinase"	AT2G13800		-0.234106	2.03603	2.09985		caa
8272	CATMA1OA56040R1	E2	OA	CDS	1	CATMA1A56040	AT1G66760	"MATE efflux family protein"	AT1G66760		-0.233923	0.735324	0.637194		caa
10402	CATMA1OA68910R1	E2	OA	CDS	1	CATMA1A68910	AT1G79770	"unknown protein"	AT1G79770		-0.23389	-0.671466	-0.975327		cbb
45260	CATMA3ON99124F2	E2	ON	CDS	3	0	AT3G56408,AT3G56410	"unknown protein"	AT3G56410		-0.233789	0.69131	1.04996		caa
48515	CATMA4OA24750F1	E2	OA	CDS	4	CATMA4A24750	AT4G23010	"ATUTR2/UTR2 (UDP-GALACTOSE TRANSPORTER 2)"	AT4G23010		-0.233749	1.70996	1.89128		caa
19546	CATMA2OA14500R1	E2	OA	CDS	2	CATMA2A14500	AT2G15580	"zinc finger (C3HC4-type RING finger) family protein"	AT2G15580		-0.233555	-0.785929	-1.03726		cbb
47967	CATMA4OA20610F1	E2	OA	CDS	4	CATMA4A20610	AT4G19430	"unknown protein"	AT4G19430		-0.233295	-1.53616	-0.987592		cbb
18400	CATMA2OA01260R1	E2	OA	CDS	2	CATMA2A01260	AT2G02180	"TOM3 (tobamovirus multiplication protein 3)"	AT2G02180		-0.233257	1.00699	0.940981		caa
64846	CATMA5OA56910R1	E2	OA	CDS	5	CATMA5A56910	AT5G61260	"chromosome scaffold protein-related"	AT5G61260		-0.232566	0.574501	0.62784		cca
22115	CATMA2OA30750F1	E2	OA	CDS	2	CATMA2A30750	AT2G32460	"AtM1/AtMYB101/MYB101 (myb domain protein 101)"	AT2G32460		-0.232508	0.623015	0.487573		cac
49018	CATMA4OA27600R1	E2	OA	CDS	4	CATMA4A27600	AT4G25900	"aldose 1-epimerase family protein"	AT4G25900		-0.232332	1.80472	2.07777		caa
10990	CATMA1OC71203R1	E2	OC	CDS	1	CATMA1C71203	AT1G14370,AT1G14380	"APK2A (PROTEIN KINASE 2A); kinase"	AT1G14370		-0.232132	0.648475	0.602187		cac
13116	CATMA1OF00476R1	E3	OF	CDS	1	CATMA_GFT_00476	AT1G60740	"peroxiredoxin type 2, putative"	AT1G60740		-0.232064	0.604917	0.796366		cca
37051	CATMA3OA45335F1	E2	OA	CDS	3	CATMA3A45335	AT3G52400	"SYP122 (syntaxin 122); t-SNARE"	AT3G52400		-0.231681	1.49215	1.40183		caa
11362	CATMA1OC71475R1	E2	OC	CDS	1	CATMA1C71475	AT1G30757	"unknown protein"	AT1G30757		-0.231537	2.14378	2.29735		caa
49940	CATMA4OA33010R1	E2	OA	CDS	4	CATMA4A33010	AT4G31330	"unknown protein"	AT4G31330		-0.231351	-0.80462	-1.02973		cbb
20814	CATMA2OA22470R1	E2	OA	CDS	2	CATMA2A22470	AT2G24130	"leucine-rich repeat transmembrane protein kinase, putative"	AT2G24130		-0.231338	0.775404	0.442007		cac
46587	CATMA4OA11420F1	E2	OA	CDS	4	CATMA4A11420	AT4G11300	"unknown protein"	AT4G11300		-0.23122	1.70034	1.48703		caa
37294	CATMA3OA46980R1	E2	OA	CDS	3	CATMA3A46980	AT3G54030	"protein kinase family protein"	AT3G54030		-0.231008	0.877467	1.11777		caa
45443	CATMA4OA01180F1	E2	OA	CDS	4	CATMA4A01180	AT4G01010	"ATCNGC13 (cyclic nucleotide gated channel 13); calmodulin binding / cyclic nucleotide binding / ion channel"	AT4G01010		-0.230995	1.43055	1.68052		caa
7549	CATMA1OA50820F1	E2	OA	CDS	1	CATMA1A50820	AT1G61740	"unknown protein"	AT1G61740		-0.230489	-0.654969	-0.342745		cbc
40722	CATMA3OF01108R1	E3	OF	CDS	3	CATMA_GFT_01108	AT3G26830	"PAD3 (PHYTOALEXIN DEFICIENT 3); oxygen binding"	AT3G26830		-0.230232	1.97996	2.30919		caa
12257	CATMA1OC72147F1	E2	OC	CDS	1	CATMA1C72147	AT1G74340	"dolichol phosphate-mannose biosynthesis regulatory protein-related"	AT1G74340		-0.230056	0.450847	0.747316		cca
56944	CATMA5OA02440R1	E2	OA	CDS	5	CATMA5A02440	AT5G03330	"OTU-like cysteine protease family protein"	AT5G03330		-0.229785	1.15985	1.41134		caa
51224	CATMA4OA40380R1	E2	OA	CDS	4	CATMA4A40380	AT4G38940	"kelch repeat-containing F-box family protein"	AT4G38940		-0.229543	1.05755	1.19661		caa
32214	CATMA3OA10280R1	E2	OA	CDS	3	CATMA3A10280	AT3G11260	"WOX5 (WUSCHEL-related homeobox 5); transcription factor"	AT3G11260		-0.228992	-1.53619	-1.45832		cbb
69024	CATMA5ON91636R2	R4	ON	CDS	5,5	CATMA5A46550,CATMA5A46610	AT5G50560,AT5G50660	"unknown protein","unknown protein"	AT5G50560		-0.228928	1.25162	1.5716		caa
22682	CATMA2OA33920R1	E2	OA	CDS	2	CATMA2A33920	AT2G35760	"integral membrane family protein"	AT2G35760		-0.228537	-0.55697	-0.701311		ccb
24998	CATMA2OB31860R1	E2	OB	CDS	2	CATMA2B31860	AT2G33700	"protein phosphatase 2C, putative / PP2C, putative"	AT2G33700		-0.228116	0.715773	0.646104		caa
46955	CATMA4OA14010F1	E2	OA	CDS	4	CATMA4A14010	AT4G13840	"transferase family protein"	AT4G13840		-0.227742	-0.770993	-0.526382		cbc
34716	CATMA3OA25380R1	E2	OA	CDS	3	CATMA3A25380	AT3G25600	"calmodulin, putative"	AT3G25600		-0.227538	2.21889	2.3919		caa
12411	CATMA1OC72253F1	E2	OC	CDS	1	CATMA1C72253	AT1G80910,AT1G80920	"J8; heat shock protein binding / unfolded protein binding"	AT1G80920		-0.227238	0.584497	0.75779		cca
25774	CATMA2OC47525R1	E2	OC	CDS	2	CATMA2C47525	AT2G31090,AT2G31100	"unknown protein"	AT2G31090		-0.227161	0.779363	0.963967		caa
52143	CATMA4OC42502F1	E2	OC	CDS	4	CATMA4C42502	AT4G26060	"unknown protein"	AT4G26060		-0.227116	0.576059	0.79681		cca
18080	CATMA1ON99093R1	E2	ON	CDS	1	CATMA1A17400	AT1G18382AT1G18380,AT1G18382	"unknown protein"	AT1G18380		-0.227099	1.84146	2.13968		caa
278	CATMA1OA01570R1	E2	OA	CDS	1	0	AT1E01680AT1G02620	"GTP-binding protein (SAR1A)"	AT1G02620		-0.227054	-0.861333	-0.699648		cbb
3194	CATMA1OA18780R1	E2	OA	CDS	1	CATMA1A18780	AT1G19770,AT1G19780	"ATPUP14 (Arabidopsis thaliana purine permease 14); purine transporter"	AT1G19770		-0.226832	1.93552	1.85563		caa
47894	CATMA4OA20050R1	E2	OA	CDS	4	CATMA4A20050	AT4G18940	"cyclic phosphodiesterase, putative"	AT4G18940		-0.225807	0.777701	1.09797		caa
21710	CATMA2OA28290R1	E2	OA	CDS	2	CATMA2A28290	AT2G29950	"unknown protein"	AT2G29950		-0.225741	0.870745	0.973079		caa
6818	CATMA1OA45950R1	E2	OA	CDS	1	CATMA1A45950	AT1G54890	"late embryogenesis abundant protein-related / LEA protein-related"	AT1G54890		-0.225731	0.598489	1.03467		cca
47764	CATMA4OA19250R1	E2	OA	CDS	4	CATMA4A19250	AT4G18210	"ATPUP10 (Arabidopsis thaliana purine permease 10); purine transporter"	AT4G18210		-0.225668	-0.2733	-0.62347		ccb
22715	CATMA2OA34140F1	E2	OA	CDS	2	CATMA2A34140	AT2G35940,AT2G35945 AT2G35945	"BLH1 (BLH1)"	AT2G35940		-0.2256	-0.77622	-0.754817		cbb
45211	CATMA3ON99048F1	V2	ON	otherRNA	3	0	AT3G13061AT3G13060,AT3G13061	0	AT3G13061		-0.225186	-0.968613	-1.21342		cbb
3402	CATMA1OA20080R1	E2	OA	CDS	1	CATMA1A20080	AT1G21010	"unknown protein"	AT1G21010		-0.225102	1.79202	1.87749		caa
5132	CATMA1OA31880R1	E2	OA	CDS	1	CATMA1A31880	AT1G33610	"leucine-rich repeat family protein"	AT1G33610		-0.224606	0.941287	0.925546		caa
37870	CATMA3OA50380R1	E2	OA	CDS	3	CATMA3A50380	AT3G57380	"unknown protein"	AT3G57380		-0.223631	1.18777	1.54249		caa
64096	CATMA5OA52540R1	E2	OA	CDS	5	CATMA5A52540	AT5G56750	"Ndr family protein"	AT5G56750		-0.223578	0.820904	0.705012		caa
50243	CATMA4OA34790F1	E2	OA	CDS	4	CATMA4A34790	AT4G33050	"EDA39 (embryo sac development arrest 39); calmodulin binding"	AT4G33050		-0.223361	1.72995	1.83449		caa
11729	CATMA1OC71759F1	E2	OC	CDS	1	CATMA1C71759	AT1G51790	"leucine-rich repeat protein kinase, putative"	AT1G51790		-0.223285	1.52583	1.62609		caa
4363	CATMA1OA26450F1	E2	OA	CDS	1	CATMA1A26450	AT1G28280	"VQ motif-containing protein"	AT1G28280		-0.22284	0.772537	0.756746		caa
13027	CATMA1OF00169F1	E3	OF	CDS	1	CATMA_GFT_00169	AT1G28670	"ARAB-1 (Arabidopsis lipase); carboxylic ester hydrolase"	AT1G28670		-0.222824	-1.03859	-1.18168		cbb
50438	CATMA4OA35980R1	E2	OA	CDS	4	CATMA4A35980	AT4G34150	"C2 domain-containing protein"	AT4G34150		-0.222811	1.493	1.4843		caa
12081	CATMA1OC72026F1	E2	OC	CDS	1	CATMA1C72026	AT1G67600	"unknown protein"	AT1G67600		-0.222733	-0.821526	-0.840666		cbb
34122	CATMA3OA21640R1	V2	OA	otherRNA	3	0	AT3G21780,AT3G21781 AT3G21781	0	AT3G21781		-0.222612	1.94572	2.07595		caa
11207	CATMA1OC71363F1	E2	OC	CDS	1	CATMA1C71363	AT1G23140	"C2 domain-containing protein"	AT1G23140		-0.222596	-0.590643	-0.654635		ccb
58153	CATMA5OA09830F1	E2	OA	CDS	5	CATMA5A09830	AT5G11070	"unknown protein"	AT5G11070		-0.222444	-1.2792	-1.27108		cbb
12547	CATMA1OC72346F1	E2	OC	CDS	1	CATMA1C72346	AT1G36622	"unknown protein"	AT1G36622		-0.222423	3.92957	4.26225		caa
8797	CATMA1OA59230F1	E2	OA	CDS	1	CATMA1A59230	AT1G69920	"ATGSTU12 (Arabidopsis thaliana Glutathione S-transferase (class tau) 12); glutathione transferase"	AT1G69920		-0.22207	1.34394	1.42343		caa
52348	CATMA4OC42662R1	E2	OC	CDS	4	CATMA4C42662	AT4G36900	"RAP2.10 (related to AP2 10); DNA binding / transcription factor"	AT4G36900		-0.221907	-0.601586	-0.815091		ccb
55026	CATMA4ON94299R1	E3	ON	CDS	4	CATMA4C42465	AT4G23280	"protein kinase, putative"	AT4G23280		-0.221223	2.23422	2.70447		caa
67940	CATMA5OD03307R1	E2	OD	CDS	5	CATMA5D03307	AT5G35510	"unknown protein"	AT5G35510		-0.221038	2.39766	2.19693		caa
15567	CATMA1ON92437F1	E2	ON	CDS	1	CATMA1A61280	AT1G72060,AT1G72070AT1G72060,AT1G72070	"DNAJ heat shock N-terminal domain-containing protein"	AT1G72070		-0.22073	0.922441	0.765125		caa
30836	CATMA3OA01810R1	E3	OA	CDS	3	CATMA3A01810	AT3G02880	"leucine-rich repeat transmembrane protein kinase, putative"	AT3G02880		-0.220593	1.86884	1.87657		caa
26619	CATMA2OF00626F1	E3	OF	CDS	2	CATMA_GFT_00626	AT2G03570	"unknown protein"	AT2G03570		-0.220439	-0.796072	-0.483037		cbc
4984	CATMA1OA30860R1	E2	OA	CDS	1	CATMA1A30860	AT1G32460,AT1G32470	"unknown protein"	AT1G32460		-0.220237	0.479694	0.651423		cca
66287	CATMA5OC64190F1	E2	OC	CDS	5	CATMA5C64190	AT5G12310	"zinc finger (C3HC4-type RING finger) family protein"	AT5G12310		-0.21997	0.322989	0.661389		cca
5150	CATMA1OA32050R1	E2	OA	CDS	1	CATMA1A32050	AT1G33811	"GDSL-motif lipase/hydrolase family protein"	AT1G33811		-0.219834	-0.401764	-0.752058		ccb
65197	CATMA5OA58890F1	E2	OA	CDS	5	CATMA5A58890	AT5G63320	"unknown protein"	AT5G63320		-0.219775	0.829476	1.06849		caa
54918	CATMA4ON94252R1	E3	ON	CDS	4	0	AT4G15233	"ATP binding / ATPase/ nucleoside-triphosphatase/ nucleotide binding"	AT4G15233		-0.219607	0.562574	0.69249		cca
37559	CATMA3OA48530F1	E2	OA	CDS	3	CATMA3A48530	AT3G55560	"DNA-binding protein-related"	AT3G55560		-0.219176	1.02898	1.26863		caa
57117	CATMA5OA03520F1	E2	OA	CDS	5	CATMA5A03520	AT5G04310	"pectate lyase family protein"	AT5G04310		-0.219016	0.69892	0.532372		cac
35243	CATMA3OA29060F1	E2	OA	CDS	3	CATMA3A29060	AT3G29034	"unknown protein"	AT3G29034		-0.218774	1.16809	1.46239		caa
48280	CATMA4OA23280R1	E2	OA	CDS	4	CATMA4A23280	AT4G21620	"glycine-rich protein"	AT4G21620		-0.218653	-0.58351	-0.664605		ccb
42568	CATMA3ON91158R1	E3	ON	CDS	3	0	AT3G45970,AT3G45980	"ATEXLA1 (ARABIDOPSIS THALIANA EXPANSIN-LIKE A1)"	AT3G45970		-0.218518	-0.277528	-0.726609		ccb
45218	CATMA3ON99050R1	V2	ON	otherRNA	3	0	AT3G21780,AT3G21781 AT3G21781	0	AT3G21781		-0.218458	2.12393	2.32183		caa
2181	CATMA1OA12480F1	E3	OA	CDS	1	CATMA1A12480	AT1G13480	"unknown protein"	AT1G13480		-0.218313	1.03412	1.06127		caa
58687	CATMA5OA12910F1	E2	OA	CDS	5	CATMA5A12910	AT5G14700	"cinnamoyl-CoA reductase-related"	AT5G14700		-0.218288	3.83721	3.8254		caa
63998	CATMA5OA51950R1	E2	OA	CDS	5	CATMA5A51950	AT5G56170	"unknown protein"	AT5G56170		-0.217431	0.63723	0.826963		caa
31830	CATMA3OA07850R1	E2	OA	CDS	3	CATMA3A07850	AT3G09010	"protein kinase family protein"	AT3G09010		-0.217396	2.21374	2.60261		caa
23461	CATMA2OA38620F1	E2	OA	CDS	2	CATMA2A38620	AT2G40340	"AP2 domain-containing transcription factor, putative (DRE2B)"	AT2G40340		-0.217323	0.807476	1.12936		caa
23608	CATMA2OA39530R1	E2	OA	CDS	2	CATMA2A39530	AT2G41178,AT2G41180	"sigA-binding protein-related"	AT2G41180		-0.217305	-0.978062	-0.89774		cbb
8292	CATMA1OA56180R1	E2	OA	CDS	1	CATMA1A56180,CATMA1A56180_N	AT1G66890	"unknown protein"	AT1G66890		-0.217208	-1.1809	-1.13029		cbb
34156	CATMA3OA21990R1	E2	OA	CDS	3	CATMA3A21990	AT3G22060	"receptor protein kinase-related"	AT3G22060		-0.216911	1.39068	1.57509		caa
56702	CATMA5OA00880R1	E2	OA	CDS	5	CATMA5A00880	AT5G01830	"armadillo/beta-catenin repeat family protein / U-box domain-containing protein"	AT5G01830		-0.216274	2.62318	2.89029		caa
48871	CATMA4OA26800F1	E2	OA	CDS	4	CATMA4A26800	AT4G25110	caspase	AT4G25110		-0.216185	2.02796	2.2284		caa
25808	CATMA2OC47548R1	E2	OC	CDS	2	CATMA2C47548	AT2G32190	"unknown protein"	AT2G32190		-0.21589	2.39425	2.51039		caa
66623	CATMA5OC64411F1	E2	OC	CDS	5	CATMA5C64411	AT5G24150 ATREP10B_9503	"SQP1 (Squalene monooxygenase 1)"	AT5G24150		-0.215564	-0.357857	-0.794165		ccb
49660	CATMA4OA31410R1	E2	OA	CDS	4	CATMA4A31410	AT4G29780	"unknown protein"	AT4G29780		-0.215414	1.97482	1.61291		caa
25803	CATMA2OC47546F1	E2	OC	CDS	2	CATMA2C47546	AT2G32140	"transmembrane receptor"	AT2G32140		-0.21531	1.42066	1.21262		caa
10756	CATMA1OC71032R1	E2	OC	CDS	1	CATMA1C71032	AT1G03220	"extracellular dermal glycoprotein, putative / EDGP, putative"	AT1G03220		-0.215032	1.60178	2.04942		caa
21790	CATMA2OA28715R1	E2	OA	CDS	2	CATMA2A28715	AT2G30440	"chloroplast thylakoidal processing peptidase"	AT2G30440		-0.214868	0.756105	0.708742		caa
42691	CATMA3ON91234F1	E3	ON	CDS	3	0	AT3G29788	pseudogene	AT3G29788		-0.214798	-0.643545	-0.878478		cbb
36796	CATMA3OA43920R1	E2	OA	CDS	3	CATMA3A43920	AT3G50910	"unknown protein"	AT3G50910		-0.214638	1.48898	1.6953		caa
33733	CATMA3OA19170F1	E2	OA	CDS	3	CATMA3A19170	AT3G19553	"amino acid permease family protein"	AT3G19553		-0.214626	0.829388	0.531361		cac
16020	CATMA1ON92683R1	E2	ON	CDS	1	0	AT1G11050,AT1G11055AT1G11050,AT1G11055	"protein kinase family protein"	AT1G11050		-0.214431	0.523023	0.681696		cca
20775	CATMA2OA22200F1	E2	OA	CDS	2	CATMA2A22200	AT2G23840	"HNH endonuclease domain-containing protein"	AT2G23840		-0.214351	-0.448922	-0.902635		ccb
20754	CATMA2OA22070R1	E2	OA	CDS	2	CATMA2A22070	AT2G23680	"stress-responsive protein, putative"	AT2G23680		-0.213882	1.89599	2.17448		caa
40506	CATMA3OD02940R1	E2	OD	CDS	3	CATMA3D02940	AT3G20600	"NDR1 (NON RACE-SPECIFIC DISEASE RESISTANCE 1); signal transducer"	AT3G20600		-0.213832	1.99484	1.88267		caa
61248	CATMA5OA34340R1	E2	OA	CDS	5	CATMA5A34340	AT5G38750	"asparaginyl-tRNA synthetase family"	AT5G38750		-0.21376	0.690277	0.67643		caa
56936	CATMA5OA02390R1	V2	OA	otherRNA	5	CATMA5A02390	AT5G03285	0	AT5G03285		-0.213576	-1.15335	-1.31055		cbb
14583	CATMA1ON102711F1	V2	ON	CDS_Eugene	1	0	AT1E51850	0	AT1E51850		-0.21333	0.438634	0.740153		cca
8188	CATMA1OA55410R1	E2	OA	CDS	1	CATMA1A55410	AT1G66160	"U-box domain-containing protein"	AT1G66160		-0.213027	1.71732	1.74397		caa
20269	CATMA2OA19130F1	E2	OA	CDS	2	CATMA2A19130	AT2G20610	"SUR1 (SUPERROOT 1); transaminase"	AT2G20610		-0.212857	0.591834	0.774735		cca
36478	CATMA3OA41900R1	E2	OA	CDS	3	CATMA3A41900	AT3G48920	"AtMYB45 (myb domain protein 45); DNA binding / transcription factor"	AT3G48920		-0.212603	-0.663099	-0.128654		cbc
3810	CATMA1OA22600R1	E2	OA	CDS	1	CATMA1A22600	AT1G23710	"unknown protein"	AT1G23710		-0.212592	2.05867	2.05494		caa
19935	CATMA2OA17010F1	E2	OA	CDS	2	CATMA2A17010	AT2G18340,AT2G18350	"ATHB24 (ARABIDOPSIS THALIANA HOMEOBOX PROTEIN 24); DNA binding / transcription factor"	AT2G18350		-0.211948	0.82532	0.800306		caa
10777	CATMA1OC71047F1	E2	OC	CDS	1	CATMA1C71047	AT1G05340	"unknown protein"	AT1G05340		-0.211739	1.96847	2.06658		caa
66409	CATMA5OC64272F1	E2	OC	CDS	5	CATMA5C64272	AT5G16830	"SYP21 (syntaxin 21); t-SNARE"	AT5G16830		-0.211727	1.07933	1.36303		caa
2258	CATMA1OA12950R1	E2	OA	CDS	1	CATMA1A12950	AT1G14000,AT1G14010	"protein kinase family protein / ankyrin repeat family protein"	AT1G14000		-0.211556	0.728273	0.984333		caa
40709	CATMA3OF01092F1	E3	OF	CDS	3	CATMA_GFT_01092	AT3G26160	"CYP71B17 (cytochrome P450, family 71, subfamily B, polypeptide 17); oxygen binding"	AT3G26160		-0.211488	-0.783236	-1.04323		cbb
43698	CATMA3ON94646R1	M2	ON	CDS	3	0	AT3G53130,AT3G53130,AT3G53140,AT3G53140	"LUT1 (LUTEIN DEFICIENT 1); oxygen binding","O-diphenol-O-methyl transferase, putative"	AT3G53130		-0.210983	1.53046	1.36269		caa
37897	CATMA3OA50530F1	E2	OA	CDS	3	CATMA3A50530	AT3G57530	"CPK32 (CALCIUM-DEPENDENT PROTEIN KINASE 32); calcium- and calmodulin-dependent protein kinase/ kinase"	AT3G57530		-0.210913	1.13745	1.00615		caa
30344	CATMA2ON98722R1	R4	ON	tRNA	1,1,1,1,1,2,2,2,3,3,3,3,4,5,5,5	0	AT1G04320,AT1G06860,AT1G06880,AT1G60580,AT1G60820,AT2G30180,AT2G30190,AT2G30450,AT3G06105,AT3G53965,AT3G58165,AT3G61715,AT4G32475,AT5G07135,AT5G19095,AT5G66817	"tRNA-Gly (anticodon: GCC)","tRNA-Gly (anticodon: GCC)","tRNA-Gly (anticodon: GCC)","tRNA-Gly (anticodon: GCC)","tRNA-Gly (anticodon: GCC)","tRNA-Gly (anticodon: GCC)","tRNA-Gly (anticodon: GCC)","tRNA-Gly (anticodon: GCC)","tRNA-Gly (anticodon: GCC)","tRNA-Gly (anticodon: GCC)","tRNA-Gly (anticodon: GCC)","tRNA-Gly (anticodon: GCC)","tRNA-Gly (anticodon: GCC)","tRNA-Gly (anticodon: GCC)","tRNA-G…	AT1G04320		-0.210797	1.48017	1.75346		caa
17970	CATMA1ON98771R1	E3	ON	tRNA	1	0	AT1G04320	"tRNA-Gly (anticodon: GCC)"	AT1G04320		-0.210475	1.56453	1.75212		caa
63111	CATMA5OA46410F1	E2	OA	CDS	5	CATMA5A46410	AT5G50430	"UBC33; ubiquitin-protein ligase"	AT5G50430		-0.210423	0.703085	0.973093		caa
14158	CATMA1ON102321R1	E2	ON	CDS	1	0	AT1G30640	"protein kinase, putative"	AT1G30640		-0.209937	0.486696	0.629368		cca
30388	CATMA2ON99060R1	V2	ON	otherRNA	2	CATMA2A04780	AT2G06002	0	AT2G06002		-0.209669	-0.849112	-1.02191		cbb
39757	CATMA3OC57639F1	E2	OC	CDS	3	CATMA3C57639	AT3G48570	"protein transport protein SEC61 gamma subunit, putative"	AT3G48570		-0.209603	0.69392	0.983611		caa
58048	CATMA5OA09140R1	E2	OA	CDS	5	CATMA5A09140	AT5G10380	"zinc finger (C3HC4-type RING finger) family protein"	AT5G10380		-0.209333	-0.698075	-0.646206		cbb
9905	CATMA1OA65895F1	E3	OA	CDS	1	CATMA1A65895	AT1G76690,AT1G76700	"DNAJ heat shock N-terminal domain-containing protein"	AT1G76700		-0.209265	1.3035	1.49715		caa
6375	CATMA1OA43000F1	E2	OA	CDS	1	CATMA1A43000	AT1G51890	"leucine-rich repeat protein kinase, putative"	AT1G51890		-0.208973	1.13649	0.886378		caa
65484	CATMA5OA60340R1	E2	OA	CDS	5	CATMA5A60340	AT5G64905	"PROPEP3 (Elicitor peptide 3 precursor)"	AT5G64905		-0.20874	5.50718	5.75094		caa
25768	CATMA2OC47521R1	E3	OC	CDS	2	CATMA2C47521	AT2G31030	"oxysterol-binding family protein"	AT2G31030		-0.208704	1.17111	1.48945		caa
2990	CATMA1OA17615R1	E2	OA	CDS	1	CATMA1A17615	AT1G18570	"MYB51 (myb domain protein 51); DNA binding / transcription factor"	AT1G18570		-0.208593	1.50775	1.87457		caa
48884	CATMA4OA26860R1	E2	OA	CDS	4	CATMA4A26860	AT4G25170,AT4G25180	"unknown protein"	AT4G25170		-0.208114	0.635826	0.572602		cac
8916	CATMA1OA59860R1	V2	OA	otherRNA	1	0	AT1G70581	0	AT1G70581		-0.207622	0.923352	0.764193		caa
41226	CATMA3ON100593F2	I2	ON	CDS	3	0	AT3G05165	"carbohydrate transporter/ sugar porter"	AT3G05165		-0.207577	-1.02573	-0.9926		cbb
63674	CATMA5OA50080R1	E2	OA	CDS	5	CATMA5A50080	AT5G54165,AT5G54170	"unknown protein"	AT5G54165		-0.206797	2.03412	2.10917		caa
19342	CATMA2OA12410R1	E2	OA	CDS	2	CATMA2A12410	AT2G13790	"ATSERK4 (SOMATIC EMBRYOGENESIS RECEPTOR-LIKE KINASE 4); protein binding / protein kinase/ transmembrane receptor protein serine/threonine kinase"	AT2G13790		-0.206585	2.09817	2.22405		caa
34865	CATMA3OA26420F1	E2	OA	CDS	3	CATMA3A26420	AT3G26670	"unknown protein"	AT3G26670		-0.206304	1.09097	1.36959		caa
24955	CATMA2OB27340F1	E2	OB	CDS	2	CATMA2B27340	AT2G28950	"ATEXPA6 (ARABIDOPSIS THALIANA EXPANSIN A6)"	AT2G28950		-0.205769	-1.03048	-0.510844		cbc
15384	CATMA1ON92336R1	E2	ON	CDS	1	0	AT1G24147	"unknown protein"	AT1G24147		-0.205759	2.32349	2.46578		caa
10637	CATMA1OB19326F1	E3	OB	CDS	1	CATMA1A19326	AT1G20330	"SMT2 (STEROL METHYLTRANSFERASE 2)"	AT1G20330		-0.205756	-0.631012	-0.573211		cbc
67301	CATMA5OC64944F1	E2	OC	CDS	5	CATMA5A50490,CATMA5C64944	AT5G54650	"Fh5 (FORMIN HOMOLOGY5); actin binding"	AT5G54650		-0.205527	1.33037	1.5145		caa
32050	CATMA3OA09290R1	E2	OA	CDS	3	CATMA3A09290	AT3G10300	"calcium ion binding"	AT3G10300		-0.205275	1.44449	1.18648		caa
35253	CATMA3OA29110F1	E2	OA	CDS	3	CATMA3A29110	AT3G29075	"glycine-rich protein"	AT3G29075		-0.205137	0.603996	0.958		cca
34343	CATMA3OA23170F1	E2	OA	CDS	3	CATMA3A23170	AT3G23175	"lesion inducing protein-related"	AT3G23175		-0.204911	0.438102	0.847974		cca
68098	CATMA5OF01890R1	E3	OF	CDS	5	CATMA_GFT_01890	AT5G19230	"unknown protein"	AT5G19230		-0.204601	1.67306	1.98776		caa
59249	CATMA5OA16550F1	E2	OA	CDS	5	CATMA5A16550	AT5G18270	ANAC087	AT5G18270		-0.20435	0.758633	0.763294		caa
40812	CATMA3OF01296R1	E3	OF	CDS	3	CATMA_GFT_01296	AT3G45650	"proton-dependent oligopeptide transport (POT) family protein"	AT3G45650		-0.204344	1.33406	1.21211		caa
3358	CATMA1OA19840R1	E2	OA	CDS	1	CATMA1A19840	AT1G20780	"armadillo/beta-catenin repeat protein-related / U-box domain-containing protein"	AT1G20780		-0.204335	0.786341	0.562753		cac
49773	CATMA4OA32000F1	E2	OA	CDS	4	CATMA4A32000	AT4G30390	"unknown protein"	AT4G30390		-0.204239	0.97546	1.01249		caa
26480	CATMA2OD02807R1	E2	OD	CDS	2	CATMA2D02807	AT2G15220	"secretory protein, putative"	AT2G15220		-0.204097	2.51595	2.99844		caa
25402	CATMA2OC47251R1	E2	OC	CDS	2	CATMA2C47251	AT2G17720	"oxidoreductase, 2OG-Fe(II) oxygenase family protein"	AT2G17720		-0.203679	0.693764	0.786716		caa
71833	CATMA5ON99016R1	E3	ON	CDS	5	0	AT5G06860,AT5G06865AT5G06860,AT5G06865	"PGIP1 (POLYGALACTURONASE INHIBITING PROTEIN 1); protein binding"	AT5G06860		-0.20359	0.934791	1.05125		caa
15238	CATMA1ON92241R1	E3	ON	CDS	1	0	AT1G32720	"cytochrome-c oxidase"	AT1G32720		-0.202868	1.98337	1.47538		caa
51890	CATMA4OC42319R1	E2	OC	CDS	4	CATMA4C42319	AT4G15540	nodulin-related	AT4G15540		-0.202738	-1.29911	-1.34635		cbb
64437	CATMA5OA54450F1	E2	OA	CDS	5	CATMA5A54450	AT5G58730	"pfkB-type carbohydrate kinase family protein"	AT5G58730		-0.202679	1.35599	1.60147		caa
20167	CATMA2OA18500F1	E2	OA	CDS	2	CATMA2A18500	AT2G20010	"unknown protein"	AT2G20010		-0.202539	1.99498	2.14213		caa
66614	CATMA5OC64403R1	E2	OC	CDS	5	CATMA5C64403	AT5G23510	"unknown protein"	AT5G23510		-0.202208	1.84886	1.99726		caa
5710	CATMA1OA38070R1	V2	OA	CDS_Eugene	1	CATMA1A38070	AT1E38580	0	AT1E38580		-0.201991	6.12647	6.37866		caa
48734	CATMA4OA26040R1	E2	OA	CDS	4	CATMA4A26040	AT4G24290	"unknown protein"	AT4G24290		-0.201977	1.29107	1.31829		caa
54277	CATMA4ON90175F1	E2	ON	CDS	4	CATMA4A27820	AT4G26288,AT4G26300AT4G26288,AT4G26290,AT4G26300	"EMB1027 (EMBRYO DEFECTIVE 1027); ATP binding / arginine-tRNA ligase"	AT4G26300		-0.201734	-0.841122	-1.04115		cbb
19671	CATMA2OA15423F1	E2	OA	CDS	2	CATMA2A15423	AT2G16720	"MYB7 (myb domain protein 7); DNA binding / transcription factor"	AT2G16720		-0.201707	0.807213	0.775835		caa
65068	CATMA5OA58140R1	E2	OA	CDS	5	CATMA5A58140	AT5G62570	"calmodulin-binding protein"	AT5G62570		-0.201509	1.29173	1.39207		caa
37118	CATMA3OA45730R1	E2	OA	CDS	3	CATMA3A45730	AT3G52800	"zinc finger (AN1-like) family protein"	AT3G52800		-0.201098	1.15466	1.08556		caa
49745	CATMA4OA31860F1	E2	OA	CDS	4	CATMA4A31860	AT4G30240	"unknown protein"	AT4G30240		-0.20107	0.911943	0.896349		caa
23721	CATMA2OA40230F1	E2	OA	CDS	2	CATMA2A40230	AT2G41835	"zinc finger (C2H2 type, AN1-like) family protein"	AT2G41835		-0.201013	2.0614	2.14692		caa
9294	CATMA1OA62170R1	E2	OA	CDS	1	CATMA1A62170	AT1G72950	"disease resistance protein (TIR-NBS class), putative"	AT1G72950		-0.200876	2.33254	1.87127		caa
60454	CATMA5OA24340R1	E2	OA	CDS	5	CATMA5A24340	AT5G26920	"calmodulin binding"	AT5G26920		-0.200863	1.95444	2.03685		caa
15579	CATMA1ON92442R1	R4	ON	CDS	1,1	0	AT1G58807,AT1G59124AT1G58807,AT1G59124	"disease resistance protein (CC-NBS-LRR class), putative / PRM1 homolog, putative","disease resistance protein (CC-NBS-LRR class), putative / PRM1 homolog, putative"	AT1G58807		-0.200851	0.932913	1.12993		caa
46142	CATMA4OA07890R1	E2	OA	CDS	4	CATMA4A07890,CATMA4A07890_N,CATMA4C42159	AT4G08180	"oxysterol-binding family protein"	AT4G08180		-0.200731	0.717247	0.809486		caa
12433	CATMA1OC72270F1	E3	OC	CDS	1	CATMA1C72270	AT1G10586	"unknown protein"	AT1G10586		-0.200433	1.39088	1.64838		caa
7653	CATMA1OA51560F1	E2	OA	CDS	1	CATMA1A51560	AT1G62422	"unknown protein"	AT1G62422		-0.200233	1.30484	1.38395		caa
31007	CATMA3OA02980F1	E2	OA	CDS	3	CATMA3A02980	AT3G04010	"glycosyl hydrolase family 17 protein"	AT3G04010		-0.200187	1.71652	1.8301		caa
21749	CATMA2OA28530F1	E2	OA	CDS	2	CATMA2A28530	AT2G30250	"WRKY25 (WRKY DNA-binding protein 25); transcription factor"	AT2G30250		-0.200032	1.03489	1.06904		caa
9322	CATMA1OA62310R1	E2	OA	CDS	1	CATMA1A62310	AT1G73080,AT1G73090	"PEPR1 (PEP1 RECEPTOR 1); ATP binding / kinase/ protein binding / protein serine/threonine kinase"	AT1G73080		-0.199896	2.07602	2.11788		caa
34168	CATMA3OA22063R1	V2	OA	otherRNA	3	0	AT3G22120,AT3G22121 AT3G22121	0	AT3G22121		-0.199876	-0.853718	-0.44891		cbc
51121	CATMA4OA39920F1	E2	OA	CDS	4	CATMA4A39920	AT4G38400	"ATEXLA2 (ARABIDOPSIS THALIANA EXPANSIN-LIKE A2)"	AT4G38400		-0.199701	-0.426803	-0.796637		ccb
65800	CATMA5OA61990R1	E2	OA	CDS	5	CATMA5A61990	AT5G66620	"LIM domain-containing protein"	AT5G66620		-0.199402	1.39694	1.21708		caa
49234	CATMA4OA28890R1	E2	OA	CDS	4	CATMA4A28890	AT4G27310	"zinc finger (B-box type) family protein"	AT4G27310		-0.199335	0.519065	0.632359		cca
54038	CATMA4ON90029R1	E3	ON	CDS	4	0	AT4G08260	"protein phosphatase 2C, putative / PP2C, putative"	AT4G08260		-0.198699	2.61919	2.19337		caa
52904	CATMA4OF01536R1	V3	OF	Repeat_TAIR	4	CATMA_GFT_01536	AT4G08860	0	AT4G08860		-0.198533	0.488344	0.803888		cca
18788	CATMA2OA04130R1	E2	OA	CDS	2	CATMA2A04130	AT2G05260	"lipase class 3 family protein"	AT2G05260		-0.19851	0.691712	0.710892		caa
24804	CATMA2OB02210R1	E2	OB	CDS	2	CATMA2B02210	AT2G03290	"emp24/gp25L/p24 family protein"	AT2G03290		-0.198133	0.723037	0.482682		cac
61484	CATMA5OA36200R1	E2	OA	CDS	5	CATMA5A36200	AT5G40540	"protein kinase, putative"	AT5G40540		-0.198129	1.09642	1.29818		caa
34854	CATMA3OA26364R1	E2	OA	CDS	3	CATMA3A26364	AT3G26580	binding	AT3G26580		-0.197837	-0.414685	-0.652615		ccb
50680	CATMA4OA37250R1	E2	OA	CDS	4	CATMA4A37250	AT4G35600	"CONNEXIN 32; kinase"	AT4G35600		-0.19778	1.67922	1.6846		caa
32442	CATMA3OA11530R1	E2	OA	CDS	3	CATMA3A11530	AT3G12570	"unknown protein"	AT3G12570		-0.197538	0.517623	0.646385		cca
69471	CATMA5ON91919F1	IE2	ON	CDS	5	0	AT5G23235,AT5G23240AT5G23230,AT5G23235,AT5G23240	"DNAJ heat shock N-terminal domain-containing protein"	AT5G23240		-0.19748	-0.532478	-0.742263		ccb
24172	CATMA2OA42950R1	E2	OA	CDS	2	CATMA2A42950	AT2G44500	"unknown protein"	AT2G44500		-0.197249	2.30707	2.06533		caa
71256	CATMA5ON98033R2	V3	ON	Repeat_TAIR	5	0	AT5G43065	0	AT5G43065		-0.197236	0.879233	0.844652		caa
47828	CATMA4OA19660R1	E2	OA	CDS	4	CATMA4A19660	AT4G18570,AT4G18580	"proline-rich family protein"	AT4G18570		-0.1972	-0.639225	-0.369656		cbc
37884	CATMA3OA50440R1	E2	OA	CDS	3	CATMA3A50440	AT3G57450	"unknown protein"	AT3G57450		-0.196785	1.4452	1.48377		caa
30466	CATMA2ON99128R1	V2	ON	otherRNA	2	0	AT2G35940,AT2G35945 AT2G35945	0	AT2G35945		-0.196663	-0.778096	-0.81692		cbb
62711	CATMA5OA44090F1	E2	OA	CDS	5	CATMA5A44090	AT5G48110	"terpene synthase/cyclase family protein"	AT5G48110		-0.196586	0.623146	0.763287		caa
49085	CATMA4OA27960F1	V2	OA	CDS_Eugene	4	CATMA4A27960	AT4E28450	0	AT4E28450		-0.196583	-0.70566	-0.840564		cbb
12078	CATMA1OC72020R1	E2	OC	CDS	1	CATMA1A56370,CATMA1A56370_N,CATMA1C72020	AT1G67070	"DIN9 (DARK INDUCIBLE 9); mannose-6-phosphate isomerase"	AT1G67070		-0.196353	1.38827	1.30978		caa
38597	CATMA3OA55110F1	E2	OA	CDS	3	CATMA3A55110	AT3G61980	"serine protease inhibitor, Kazal-type family protein"	AT3G61980		-0.196264	0.894669	0.810193		caa
37393	CATMA3OA47520F1	E2	OA	CDS	3	CATMA3A47520	AT3G54580	"proline-rich extensin-like family protein"	AT3G54580		-0.195983	0.251061	0.757094		cca
25810	CATMA2OC47549R1	E2	OC	CDS	2	CATMA2C47549	AT2G32210	"unknown protein"	AT2G32210		-0.195747	0.673643	0.302398		cac
26813	CATMA2OF02889F1	E2	OF	CDS	2	CATMA_GFT_02889	AT2G44070	"eukaryotic translation initiation factor 2B family protein / eIF-2B family protein"	AT2G44070		-0.195617	1.56581	1.51968		caa
51655	CATMA4OC42144F1	E2	OC	CDS	4	CATMA4C42144	AT4G06744	"leucine-rich repeat family protein / extensin family protein"	AT4G06744		-0.195468	-0.673056	-0.585189		cbc
39962	CATMA3OC57808R1	E2	OC	CDS	3	CATMA3C57808	AT3G55470,AT3G55480	"C2 domain-containing protein"	AT3G55470		-0.195382	1.96148	2.25076		caa
50443	CATMA4OA36000F1	E2	OA	CDS	4	CATMA4A36000	AT4G34180	"cyclase family protein"	AT4G34180		-0.195256	1.0028	1.06148		caa
57445	CATMA5OA05530F1	E2	OA	CDS	5	CATMA5A05530	AT5G06310,AT5G06320	"NHL3 (NDR1/HIN1-like 3)"	AT5G06320		-0.195104	1.58277	1.59001		caa
39932	CATMA3OC57781R1	E2	OC	CDS	3	CATMA3A46550,CATMA3A46550_N,CATMA3C57781	AT3G53600	"zinc finger (C2H2 type) family protein"	AT3G53600		-0.194974	3.04891	2.42778		caa
63601	CATMA5OA49590F1	E2	OA	CDS	5	CATMA5A49590	AT5G53730	"harpin-induced family protein / HIN1 family protein / harpin-responsive family protein"	AT5G53730		-0.194924	-1.30749	-1.43447		cbb
1443	CATMA1OA08260F1	E2	OA	CDS	1	CATMA1A08260	AT1G09420,AT1G09421 AT1G09421	"G6PD4 (GLUCOSE-6-PHOSPHATE DEHYDROGENASE 4); glucose-6-phosphate 1-dehydrogenase"	AT1G09420		-0.194879	-0.32579	-0.65678		ccb
31100	CATMA3OA03530R1	E2	OA	CDS	3	CATMA3A03530	AT3G04550,AT3G04560	"unknown protein"	AT3G04550		-0.194641	-0.769513	-0.764015		cbb
36557	CATMA3OA42560F1	E2	OA	CDS	3	CATMA3A42560	AT3G49530	"ANAC062 (Arabidopsis NAC domain containing protein 62); transcription factor"	AT3G49530		-0.194635	0.974843	1.09399		caa
64256	CATMA5OA53440R1	E2	OA	CDS	5	CATMA5A53440	AT5G57710	"heat shock protein-related"	AT5G57710		-0.194572	1.15823	1.28638		caa
58838	CATMA5OA13890R1	E2	OA	CDS	5	CATMA5A13890	AT5G15640	"mitochondrial substrate carrier family protein"	AT5G15640		-0.194346	1.18883	1.17008		caa
6113	CATMA1OA41040F1	E2	OA	CDS	1	CATMA1A41040	AT1G49950	"ATTRB1/TRB1 (TELOMERE REPEAT BINDING FACTOR 1); DNA binding"	AT1G49950		-0.194085	0.676237	0.602421		cac
31189	CATMA3OA04040F1	E2	OA	CDS	3	CATMA3A04040	AT3G05030	"NHX2 (sodium proton exchanger 2)"	AT3G05030		-0.194066	-0.522556	-0.649399		ccb
62609	CATMA5OA43530F1	E2	OA	CDS	5	CATMA5A43530	AT5G47550	"cysteine protease inhibitor, putative / cystatin, putative"	AT5G47550		-0.193102	-0.711663	-0.62528		cbb
16242	CATMA1ON94941R1	E2	ON	CDS	1	0	AT1G16150	"WAKL4 (WALL ASSOCIATED KINASE-LIKE 4); kinase"	AT1G16150		-0.19303	0.839152	0.88525		caa
51646	CATMA4OC42139R1	E2	OC	CDS	4	CATMA4C42139	AT4G06534	"unknown protein"	AT4G06534		-0.192742	-0.728654	-0.862456		cbb
33451	CATMA3OA17500F1	E2	OA	CDS	3	CATMA3A17500	AT3G18035	"HON4; DNA binding"	AT3G18035		-0.192694	-0.820316	-0.876289		cbb
40598	CATMA3OD05090R1	E2	OD	CDS	3	CATMA3D05090	AT3G25597	"unknown protein"	AT3G25597		-0.192671	0.804937	0.519103		cac
41864	CATMA3ON101123R1	V3	ON	CDS_Eugene	3	0	AT3E38400	0	AT3E38400		-0.192612	0.562075	0.71118		cca
43800	CATMA3ON94696R1	E2	ON	CDS	3	CATMA3C57909	AT3G61900	"auxin-responsive family protein"	AT3G61900		-0.192549	-0.740882	-0.601978		cbc
47229	CATMA4OA15770F1	E2	OA	CDS	4	CATMA4A15770	AT4G15210	"ATBETA-AMY (BETA-AMYLASE); beta-amylase"	AT4G15210		-0.192548	-1.13923	-1.05562		cbb
57121	CATMA5OA03540F1	E2	OA	CDS	5	CATMA5A03540	AT5G04320,AT5G04330	"cytochrome P450, putative / ferulate-5-hydroxylase, putative"	AT5G04330		-0.192484	1.58249	1.64142		caa
34903	CATMA3OA26650F1	E2	OA	CDS	3	CATMA3A26650	AT3G26910	"hydroxyproline-rich glycoprotein family protein"	AT3G26910		-0.19223	1.39004	1.43329		caa
54610	CATMA4ON90377R1	E3	ON	CDS	4	0	AT4G01750	"RGXT2 (RHAMNOGALACTURONAN XYLOSYLTRANSFERASE 2); UDP-xylosyltransferase"	AT4G01750		-0.192072	1.72951	2.02404		caa
58752	CATMA5OA13400R1	E2	OA	CDS	5	CATMA5A13400	AT5G15120	"unknown protein"	AT5G15120		-0.192029	0.240267	0.687763		cca
47471	CATMA4OA17500F1	E2	OA	CDS	4	CATMA4A17500	AT4G16563	"aspartyl protease family protein"	AT4G16563		-0.191286	-0.978276	-1.40859		cbb
31974	CATMA3OA08700R1	E2	OA	CDS	3	CATMA3A08700	AT3G09830	"protein kinase, putative"	AT3G09830		-0.191101	1.81318	1.69		caa
56766	CATMA5OA01260R1	E2	OA	CDS	5	CATMA5A01260	AT5G02190	"PCS1 (PROMOTION OF CELL SURVIVAL1); aspartic-type endopeptidase/ peptidase"	AT5G02190		-0.190944	-0.996092	-1.08134		cbb
72318	CATMA5ON99617R1	V2	ON	CDS_Eugene	5	0	AT5G35735 AT5E30540	0	AT5E30540		-0.190673	2.51488	2.54782		caa
2878	CATMA1OA16770R1	E2	OA	CDS	1	CATMA1A16770	AT1G17750,AT1G17760	"leucine-rich repeat transmembrane protein kinase, putative"	AT1G17750		-0.190368	1.69969	1.97489		caa
11001	CATMA1OC71209F1	E3	OC	CDS	1	CATMA1C71209	AT1G14870	"unknown protein"	AT1G14870		-0.190052	0.802822	1.12529		caa
68214	CATMA5OF02191R1	E3	OF	CDS	5	CATMA_GFT_02191	AT5G48400	"ATGLR1.2 (Arabidopsis thaliana glutamate receptor 1.2)"	AT5G48400		-0.189992	1.62145	1.44562		caa
7661	CATMA1OA51630F1	E2	OA	CDS	1	CATMA1A51630	AT1G62510	"protease inhibitor/seed storage/lipid transfer protein (LTP) family protein"	AT1G62510		-0.18998	-0.404918	-0.994698		ccb
20368	CATMA2OA19720R1	E2	OA	CDS	2	CATMA2A19720	AT2G21080	"unknown protein"	AT2G21080		-0.189947	-0.676163	-0.70829		cbb
33611	CATMA3OA18570F1	E2	OA	CDS	3	CATMA3A18570	AT3G18930	"zinc finger (C3HC4-type RING finger) family protein"	AT3G18930		-0.189874	0.637144	0.540099		cac
48251	CATMA4OA23130F1	E2	OA	CDS	4	CATMA4A23130	AT4G21500 ATENSPM6_21706	"unknown protein"	AT4G21500		-0.189443	1.58919	1.76656		caa
4386	CATMA1OA26570R1	E2	OA	CDS	1	CATMA1A26570	AT1G28380	"NSL1 (NECROTIC SPOTTED LESIONS 1)"	AT1G28380		-0.189009	1.95901	1.99198		caa
62401	CATMA5OA42240F1	E2	OA	CDS	5	CATMA5A42240	AT5G46230	"unknown protein"	AT5G46230		-0.188796	0.627322	0.704194		caa
60245	CATMA5OA22900F1	E2	OA	CDS	5	CATMA5A22900	AT5G25190	"ethylene-responsive element-binding protein, putative"	AT5G25190		-0.188603	-1.02902	-0.870457		cbb
18038	CATMA1ON98963R1	R4	ON	tRNA	1,2	0	AT1G60910,AT2G42420	"tRNA-Gly (anticodon: GCC)","tRNA-Gly (anticodon: GCC)"	AT1G60910		-0.188393	1.55269	1.67142		caa
53033	CATMA4OF03131F1	E3	OF	CDS	4	CATMA_GFT_03131	AT4G11840	"PLDGAMMA3 (phospholipase D gamma 3); phospholipase D"	AT4G11840		-0.188358	1.06315	1.2251		caa
25645	CATMA2OC47438F1	E2	OC	CDS	2	CATMA2C47438	AT2G26640,AT2G26650	"AKT1 (ARABIDOPSIS K TRANSPORTER 1); cyclic nucleotide binding / inward rectifier potassium channel"	AT2G26650		-0.188309	0.410496	0.632514		cca
50963	CATMA4OA38900F1	E2	OA	CDS	4	CATMA4A38900	AT4G37320	"CYP81D5 (cytochrome P450, family 81, subfamily D, polypeptide 5); oxygen binding"	AT4G37320		-0.187846	-1.04517	-1.27005		cbb
32489	CATMA3OA11790F1	E2	OA	CDS	3	CATMA3A11790	AT3G12830	"auxin-responsive family protein"	AT3G12830		-0.187686	-0.799153	-0.657294		cbb
48154	CATMA4OA22370R1	E2	OA	CDS	4	CATMA4A22370	AT4G20860,AT4G20870	"FAD-binding domain-containing protein"	AT4G20860		-0.187652	1.99613	2.18309		caa
36227	CATMA3OA40420F1	E2	OA	CDS	3	CATMA3A40420	AT3G47420	"glycerol-3-phosphate transporter, putative / glycerol 3-phosphate permease, putative"	AT3G47420		-0.187592	-0.703234	-0.689025		cbb
62575	CATMA5OA43320F1	E2	OA	CDS	5	CATMA5A43320	AT5G47370	"HAT2; transcription factor"	AT5G47370		-0.187472	-1.06856	-0.893207		cbb
20824	CATMA2OA22515R1	E2	OA	CDS	2	CATMA2A22515	AT2G24180,AT2G24190	"CYP71B6 (CYTOCHROME P450 71B6); oxygen binding"	AT2G24180		-0.187434	1.40138	1.50596		caa
63761	CATMA5OA50560F1	E2	OA	CDS	5	CATMA5A50560,CATMA5A50560_N	AT5G54730	"AtATG18f (Arabidopsis thaliana homolog of yeast autophagy 18 (ATG18) f)"	AT5G54730		-0.187342	0.717287	0.695069		caa
18263	CATMA2OA00500F1	E2	OA	CDS	2	CATMA2A00500,CATMA2C47008	AT2G01450	"ATMPK17 (Arabidopsis thaliana MAP kinase 17); MAP kinase"	AT2G01450		-0.187042	0.577585	0.626715		cca
67187	CATMA5OC64864F1	E2	OC	CDS	5	CATMA5C64864	AT5G50335	"unknown protein"	AT5G50335		-0.186966	-1.02939	-0.976815		cbb
3118	CATMA1OA18310R1	E2	OA	CDS	1	CATMA1A18310	AT1G19270	"ubiquitin interaction motif-containing protein / LIM domain-containing protein"	AT1G19270		-0.186965	1.08253	1.26769		caa
50037	CATMA4OA33530F1	E2	OA	CDS	4	CATMA4A33530	AT4G31875	"unknown protein"	AT4G31875		-0.1867	0.465973	1.03906		cca
26293	CATMA2OC47921F1	E2	OC	CDS	2	CATMA2C47921	AT2G20562	"unknown protein"	AT2G20562		-0.186656	3.36274	3.6381		caa
5468	CATMA1OA35155R1	E2	OA	CDS	1	CATMA1A35155	AT1G37130	"NIA2 (NITRATE REDUCTASE 2)"	AT1G37130		-0.186306	0.931548	1.103		caa
21911	CATMA2OA29435F1	E2	OA	CDS	2	CATMA2A29435	AT2G31230	"ATERF15 (ETHYLENE-RESPONSIVE ELEMENT BINDING FACTOR 15); DNA binding / transcription factor/ transcriptional activator"	AT2G31230		-0.18597	0.705082	0.768227		caa
36712	CATMA3OA43540R1	E2	OA	CDS	3	CATMA3A43540	AT3G50470	"HR3 (HOMOLOG OF RPW8 3)"	AT3G50470		-0.185325	0.8465	1.04118		caa
59880	CATMA5OA20490R1	E2	OA	CDS	5	CATMA5A20490	AT5G23000	"ATMYB37/MYB37/RAX1 (myb domain protein 37); DNA binding / transcription factor"	AT5G23000		-0.185182	1.21704	1.05629		caa
6907	CATMA1OA46560F1	E2	OA	CDS	1	CATMA1A46560	AT1G55450	"embryo-abundant protein-related"	AT1G55450		-0.184911	2.78623	2.95913		caa
3950	CATMA1OA23470R1	E2	OA	CDS	1	CATMA1A23470	AT1E25300AT1G24530	"transducin family protein / WD-40 repeat family protein"	AT1G24530		-0.184824	-0.449652	-0.670552		ccb
62124	CATMA5OA40400R1	E2	OA	CDS	5	CATMA5A40400	AT5G44585	"unknown protein"	AT5G44585		-0.184606	0.330463	0.824321		cca
22720	CATMA2OA34180R1	E2	OA	CDS	2	CATMA2A34180	AT2G35980	"YLS9 (YELLOW-LEAF-SPECIFIC GENE 9)"	AT2G35980		-0.184323	4.73466	5.1364		caa
4511	CATMA1OA27610F1	E2	OA	CDS	1	CATMA1A27610	AT1G29690	"CAD1 (CONSTITUTIVELY ACTIVATED CELL DEATH 1); oxidoreductase"	AT1G29690		-0.184183	2.08071	2.14539		caa
31014	CATMA3OA03010R1	E2	OA	CDS	3	CATMA3A03010	AT3G04040	"unknown protein"	AT3G04040		-0.184089	-0.757947	-0.823387		cbb
63332	CATMA5OA47990R1	E2	OA	CDS	5	CATMA5A47990	AT5G52050	"MATE efflux protein-related"	AT5G52050		-0.184029	0.707987	0.396487		cac
59044	CATMA5OA15220R1	E2	OA	CDS	5	CATMA5A15220	AT5G16910	"ATCSLD2 (Cellulose synthase-like D2); cellulose synthase/ transferase, transferring glycosyl groups"	AT5G16910		-0.184025	2.27775	2.22453		caa
14937	CATMA1ON92069F1	E2	ON	CDS	1	0	AT1G13390	"unknown protein"	AT1G13390		-0.183913	1.09956	0.770211		caa
50970	CATMA4OA38960R1	E2	OA	CDS	4	CATMA4A38960	AT4G37390	"YDK1 (AUXIN UPREGULATED1, YADOKARI 1); indole-3-acetic acid amido synthetase"	AT4G37390		-0.183698	0.528282	0.814089		cca
57319	CATMA5OA04720F1	E2	OA	CDS	5	CATMA5A04720	AT5G05550	"transcription factor"	AT5G05550		-0.183671	-0.525091	-0.61395		ccb
37036	CATMA3OA45260R1	E2	OA	CDS	3	CATMA3A45260	AT3G52310	"ABC transporter family protein"	AT3G52310		-0.183619	-0.434447	-0.683799		ccb
60224	CATMA5OA22760R1	E2	OA	CDS	5	CATMA5A22760	AT5G25050	"integral membrane transporter family protein"	AT5G25050		-0.183109	1.9	2.25167		caa
38176	CATMA3OA52390R1	E2	OA	CDS	3	CATMA3A52390	AT3G59350	kinase	AT3G59350		-0.183064	1.60078	1.77986		caa
31922	CATMA3OA08440R1	E2	OA	CDS	3	CATMA3A08440	AT3G09570	"unknown protein"	AT3G09570		-0.182742	0.729731	1.09523		caa
21577	CATMA2OA27280F1	E2	OA	CDS	2	CATMA2A27280	AT2G28890	"PLL4 (POLTERGEIST LIKE 4); protein phosphatase type 2C"	AT2G28890		-0.182597	1.83663	2.17191		caa
66171	CATMA5OC64123F1	E2	OC	CDS	5	CATMA5C64123	AT5G08150	"unknown protein"	AT5G08150		-0.182514	-1.26003	-1.68109		cbb
32107	CATMA3OA09680F1	E2	OA	CDS	3	CATMA3A09680	AT3G10640	"SNF7 family protein"	AT3G10640		-0.18226	1.1098	1.26122		caa
24247	CATMA2OA43440F1	E2	OA	CDS	2	CATMA2A43440	AT2G44970	lipase-related	AT2G44970		-0.181871	0.720447	0.893441		caa
47639	CATMA4OA18555F1	E3	OA	CDS	4	CATMA4A18555	AT4G17520,AT4G17530	"RAB1C; GTP binding"	AT4G17530		-0.181636	0.507205	0.642602		cca
27946	CATMA2ON90484R1	E2	ON	CDS	2	0	AT2G41440	"unknown protein"	AT2G41440		-0.181545	0.988185	1.25076		caa
5130	CATMA1OA31870R1	E2	OA	CDS	1	CATMA1A31870	AT1G33600	"leucine-rich repeat family protein"	AT1G33600		-0.181524	1.9644	2.36764		caa
4645	CATMA1OA28510F1	E2	OA	CDS	1	CATMA1A28510	AT1G30500	"CCAAT-binding transcription factor (CBF-B/NF-YA) family protein"	AT1G30500		-0.181316	-0.78021	-0.988157		cbb
26110	CATMA2OC47771R1	E2	OC	CDS	2	CATMA2C47771	AT2G45170	"AtATG8e (AUTOPHAGY 8E); microtubule binding"	AT2G45170		-0.181176	0.480807	0.80812		cca
60358	CATMA5OA23675R1	E2	OA	CDS	5	CATMA5A23675	AT5G26030,AT5G26038,AT5G26040	ferrochelatase	AT5G26030		-0.181041	2.10422	2.41896		caa
62233	CATMA5OA41170F1	E2	OA	CDS	5	CATMA5A41170	AT5G45250	"RPS4 (RESISTANT TO P. SYRINGAE 4)"	AT5G45250		-0.180785	1.0639	0.960144		caa
57767	CATMA5OA07500F1	E2	OA	CDS	5	CATMA5A07500	AT5G08240	"unknown protein"	AT5G08240		-0.180614	1.29242	1.25706		caa
26141	CATMA2OC47789F1	E2	OC	CDS	2	CATMA2C47789	AT2G46330	"AGP16 (ARABINOGALACTAN PROTEIN 16)"	AT2G46330		-0.180542	1.792	2.16714		caa
42571	CATMA3ON91160F1	I3	ON	CDS	3	CATMA_GFT_01112	AT3G27140AT3G27140	"protein phosphatase 2C, putative / PP2C, putative"	AT3G27140		-0.180454	2.61007	2.14053		caa
49763	CATMA4OA31950F1	E2	OA	CDS	4	CATMA4A31950	AT4G30340	"ATDGK7 (DIACYLGLYCEROL KINASE 7); diacylglycerol kinase"	AT4G30340		-0.180377	1.63084	1.79341		caa
56672	CATMA5OA00660R1	E2	OA	CDS	5	CATMA5A00660	AT5G01610	"unknown protein"	AT5G01610		-0.180199	0.479337	0.678517		cca
20389	CATMA2OA19830F1	E3	OA	CDS	2	CATMA2A19830	AT2G21185,AT2G21187	"unknown protein"	AT2G21185		-0.180106	-1.24237	-1.21151		cbb
47267	CATMA4OA16220F1	E2	OA	CDS	4	CATMA4A16220	AT4G15490	"UGT84A3; UDP-glycosyltransferase/ sinapate 1-glucosyltransferase/ transferase, transferring glycosyl groups"	AT4G15490		-0.180013	-0.52455	-0.769878		ccb
39485	CATMA3OC57424F1	E2	OC	CDS	3	CATMA3C57424	AT3G27610	"unknown protein"	AT3G27610		-0.180003	0.658508	0.728276		caa
47896	CATMA4OA20060R1	E2	OA	CDS	4	CATMA4A20060	AT4G18950	"ankyrin protein kinase, putative"	AT4G18950		-0.179597	2.22413	2.52577		caa
37930	CATMA3OA50730R2	V2	OA	CDS	3	0	AT3G57700	0	AT3G57700		-0.179194	1.05656	0.89828		caa
7439	CATMA1OA49950F1	E2	OA	CDS	1	0	AT1G60960	"IRT3 (Iron regulated transporter 3); cation transporter/ metal ion transporter"	AT1G60960		-0.17892	-1.36207	-0.988925		cbb
5063	CATMA1OA31380F1	E2	OA	CDS	1	CATMA1A31380	AT1G33060	ANAC014	AT1G33060		-0.178835	-0.707263	-0.770731		cbb
15852	CATMA1ON92595R1	E3	ON	CDS	1	0	AT1G27820	"CCR4-NOT transcription complex protein, putative"	AT1G27820		-0.178242	0.657069	0.322883		cac
21288	CATMA2OA25440R1	E2	OA	CDS	2	CATMA2A25440	AT2G27080,AT2G27090	"harpin-induced protein-related / HIN1-related / harpin-responsive protein-related"	AT2G27080		-0.178193	1.5143	1.22444		caa
28800	CATMA2ON94774R1	M2	ON	CDS	2	CATMA2A17330	AT2G18670,AT2G18670,AT2G18680,AT2G18680	"zinc finger (C3HC4-type RING finger) family protein","unknown protein"	AT2G18670		-0.178181	3.96679	3.93168		caa
31779	CATMA3OA07560F1	E2	OA	CDS	3	CATMA3A07560	AT3G08760	"ATSIK; kinase"	AT3G08760		-0.177782	0.763617	0.83559		caa
11247	CATMA1OC71393F1	E2	OC	CDS	1	CATMA1C71393	AT1G25450	"very-long-chain fatty acid condensing enzyme, putative"	AT1G25450		-0.177483	-0.583846	-0.719399		ccb
23801	CATMA2OA40720F1	E2	OA	CDS	2	CATMA2A40720	AT2G42320,AT2G42330	"D111/G-patch domain-containing protein"	AT2G42330		-0.177433	0.618433	0.675366		cca
36957	CATMA3OA44800F1	E2	OA	CDS	3	CATMA3A44800	AT3G51890	"unknown protein"	AT3G51890		-0.177428	1.23668	1.31533		caa
1585	CATMA1OA09020F1	E2	OA	CDS	1	CATMA1A09020,CATMA1C71139	AT1G10155	"unknown protein"	AT1G10155		-0.177286	0.835469	0.955118		caa
65338	CATMA5OA59570R1	E2	OA	CDS	5	CATMA5A59570	AT5G64090	"unknown protein"	AT5G64090		-0.177242	0.884804	0.8842		caa
32591	CATMA3OA12420F1	E2	OA	CDS	3	CATMA3A12420	AT3G13310	"DNAJ heat shock N-terminal domain-containing protein"	AT3G13310		-0.176918	-0.781705	-0.406266		cbc
33810	CATMA3OA19570R1	E2	OA	CDS	3	CATMA3A19570	AT3G19970	"unknown protein"	AT3G19970		-0.176915	1.74428	1.6296		caa
15271	CATMA1ON92263F1	E2	ON	CDS	1	0	AT1G77525	"unknown protein"	AT1G77525		-0.17688	0.641376	0.294329		cac
30281	CATMA2ON98300F1	E3	ON	snoRNA	2	0	AT2G05765	snoRNA	AT2G05765		-0.176597	-0.67032	-0.641053		cbb
38492	CATMA3OA54530R1	E2	OA	CDS	3	CATMA3A54530	AT3G61390	"U-box domain-containing protein"	AT3G61390		-0.176589	1.62095	1.53699		caa
20566	CATMA2OA20840R1	E2	OA	CDS	2	CATMA2A20840	AT2G22320	"unknown protein"	AT2G22320		-0.176534	1.87718	1.37142		caa
21940	CATMA2OA29580R1	E2	OA	CDS	2	CATMA2A29580	AT2G31350	"GLX2-5 (GLYOXALASE 2-5); hydroxyacylglutathione hydrolase"	AT2G31350		-0.17645	0.65966	0.747498		caa
50824	CATMA4OA38040R1	E2	OA	CDS	4	CATMA4A38040	AT4G36480	"ATLCB1 (ARABIDOPSIS THALIANA SPHINGOLIPID LONGCHAIN BASE 1); serine C-palmitoyltransferase"	AT4G36480		-0.176397	0.952695	1.07842		caa
5224	CATMA1OA32600R1	E2	OA	CDS	1	CATMA1A32600	AT1G34300	"lectin protein kinase family protein"	AT1G34300		-0.176248	0.888193	0.642861		caa
67361	CATMA5OC64999F1	E2	OC	CDS	5	CATMA5C64999	AT5G57123	"unknown protein"	AT5G57123		-0.176058	0.70061	0.99617		caa
12860	CATMA1OD02650R1	V2	OD	CDS_Eugene	1	0	AT1G53980 AT1E45810	0	AT1E45810		-0.176049	0.8555	0.686009		caa
26474	CATMA2OD02796R1	E2	OD	CDS	2	CATMA2D02796	AT2G13960	"myb family transcription factor"	AT2G13960		-0.175868	0.722689	1.0461		caa
23688	CATMA2OA40020R1	E2	OA	CDS	2	CATMA2A40020	AT2G41640	"unknown protein"	AT2G41640		-0.175634	1.73337	1.38503		caa
23293	CATMA2OA37590F1	E2	OA	CDS	2	CATMA2A37590	AT2G39340,AT2G39350	"ABC transporter family protein"	AT2G39350		-0.175483	0.738314	0.689474		caa
36702	CATMA3OA43475R1	E2	OA	CDS	3	CATMA3A43475	AT3G50410	"OBP1 (OBF BINDING PROTEIN 1); DNA binding / transcription factor"	AT3G50410		-0.17475	-0.687939	-0.52928		cbc
36952	CATMA3OA44780R1	E2	OA	CDS	3	CATMA3A44780	AT3G51860	"CAX3 (cation exchanger 3); cation:cation antiporter"	AT3G51860		-0.174634	-1.0511	-1.26586		cbb
58930	CATMA5OA14530R1	E2	OA	CDS	5	CATMA5A14530	AT5G16240	"acyl-(acyl-carrier-protein) desaturase, putative / stearoyl-ACP desaturase, putative"	AT5G16240		-0.174338	-0.309033	-0.651839		ccb
69254	CATMA5ON91783R1	E3	ON	CDS	5	CATMA5A36650	AT5G40990	"GLIP1 (GDSL LIPASE1); carboxylic ester hydrolase"	AT5G40990		-0.173989	0.353183	0.712162		cca
3620	CATMA1OA21540R1	E2	OA	CDS	1	CATMA1A21540,CATMA1A21540_N,CATMA1C71340	AT1G22410	"2-dehydro-3-deoxyphosphoheptonate aldolase, putative / 3-deoxy-D-arabino-heptulosonate 7-phosphate synthase, putative / DAHP synthetase, putative"	AT1G22410		-0.173747	1.02791	0.893466		caa
23655	CATMA2OA39790F1	E2	OA	CDS	2	CATMA2A39790	AT2G41420	"proline-rich family protein"	AT2G41420		-0.173658	0.887915	1.004		caa
6370	CATMA1OA42890R1	E2	OA	CDS	1	CATMA1A42890	AT1G51800	"leucine-rich repeat protein kinase, putative"	AT1G51800		-0.173251	2.30475	2.3742		caa
63007	CATMA5OA45820F1	E2	OA	CDS	5	CATMA5A45820	AT5G49900	"unknown protein"	AT5G49900		-0.173059	1.08606	1.25561		caa
16823	CATMA1ON95217F1	E2	ON	CDS	1	0	AT1G70140	"ATFH8 (FORMIN 8); actin binding / actin filament binding / profilin binding"	AT1G70140		-0.17293	1.75955	1.89075		caa
43054	CATMA3ON92944R1	E2	ON	CDS	3	0	AT3G14470,AT3G14475AT3G14470,AT3G14475	"disease resistance protein (NBS-LRR class), putative"	AT3G14470		-0.172682	0.579908	0.937892		cca
2700	CATMA1OA15630R1	E2	OA	CDS	1	CATMA1A15630	AT1G16670	"protein kinase family protein"	AT1G16670		-0.172543	1.8306	1.92454		caa
67083	CATMA5OC64782F1	E2	OC	CDS	5	CATMA5C64782	AT5G45960	"GDSL-motif lipase/hydrolase family protein"	AT5G45960		-0.172355	-0.851403	-0.771267		cbb
65258	CATMA5OA59210R1	E2	OA	CDS	5	CATMA5A59210	AT5G63660	"LCR74/PDF2.5 (Low-molecular-weight cysteine-rich 74)"	AT5G63660		-0.17234	0.234369	1.08563		cca
36215	CATMA3OA40350F1	E2	OA	CDS	3	CATMA3A40350	AT3G47340	"ASN1 (DARK INDUCIBLE 6)"	AT3G47340		-0.172111	1.13051	1.03094		caa
71800	CATMA5ON98499R1	R4	ON	tRNA	1,1,1,1,1,2,2,2,3,3,3,3,4,5,5,5	0	AT1G04320,AT1G06860,AT1G06880,AT1G60580,AT1G60820,AT2G30180,AT2G30190,AT2G30450,AT3G06105,AT3G53965,AT3G58165,AT3G61715,AT4G32475,AT5G07135,AT5G19095,AT5G66817	"tRNA-Gly (anticodon: GCC)","tRNA-Gly (anticodon: GCC)","tRNA-Gly (anticodon: GCC)","tRNA-Gly (anticodon: GCC)","tRNA-Gly (anticodon: GCC)","tRNA-Gly (anticodon: GCC)","tRNA-Gly (anticodon: GCC)","tRNA-Gly (anticodon: GCC)","tRNA-Gly (anticodon: GCC)","tRNA-Gly (anticodon: GCC)","tRNA-Gly (anticodon: GCC)","tRNA-Gly (anticodon: GCC)","tRNA-Gly (anticodon: GCC)","tRNA-Gly (anticodon: GCC)","tRNA-G…	AT1G04320		-0.171963	1.56048	1.69097		caa
27797	CATMA2ON103008F1	E2	ON	CDS	2	0	AT2G39210 AT2E34580	"nodulin family protein"	AT2G39210		-0.171935	0.763884	0.646417		caa
57896	CATMA5OA08270R1	E2	OA	CDS	5	CATMA5A08270	AT5G09440	"phosphate-responsive protein, putative"	AT5G09440		-0.171726	-0.840258	-1.24074		cbb
5240	CATMA1OA32740R1	E2	OA	CDS	1	CATMA1A32740	AT1G34420	"leucine-rich repeat family protein / protein kinase family protein"	AT1G34420		-0.171188	1.32257	1.13944		caa
48520	CATMA4OA24780R1	E2	OA	CDS	4	CATMA4A24780	AT4G23030	"MATE efflux protein-related"	AT4G23030		-0.171165	2.85845	3.23512		caa
3075	CATMA1OA18090F1	E2	OA	CDS	1	CATMA1A18090	AT1G19050	"ARR7 (RESPONSE REGULATOR 7); transcription regulator/ two-component response regulator"	AT1G19050		-0.170608	-0.87493	-0.415196		cbc
63463	CATMA5OA48780F1	E2	OA	CDS	5	CATMA5A48780	AT5G52900	"unknown protein"	AT5G52900		-0.170219	-0.755722	-0.54444		cbc
61944	CATMA5OA39280R1	E2	OA	CDS	5	CATMA5A39280	AT5G43420	"zinc finger (C3HC4-type RING finger) family protein"	AT5G43420		-0.170124	1.55872	1.4786		caa
59809	CATMA5OA20000F1	E2	OA	CDS	5	CATMA5A20000	AT5G22540	"unknown protein"	AT5G22540		-0.170001	1.40688	1.16658		caa
46325	CATMA4OA09510F1	E2	OA	CDS	4	CATMA4A09510	AT4G09490	"RNase H domain-containing protein"	AT4G09490		-0.169952	-1.01961	-0.995978		cbb
31822	CATMA3OA07810R1	E2	OA	CDS	3	CATMA3A07810	AT3G08970	"DNAJ heat shock N-terminal domain-containing protein"	AT3G08970		-0.169721	0.839888	0.677763		caa
34499	CATMA3OA24090F1	E2	OA	CDS	3	CATMA3A24090	AT3G24150	"unknown protein"	AT3G24150		-0.169645	-0.714896	-0.769973		cbb
71859	CATMA5ON99106F1	E2	ON	CDS	5	0	AT5G59730,AT5G59732 AT5G59732	"ATEXO70H7 (EXOCYST SUBUNIT EXO70 FAMILY PROTEIN H7); protein binding"	AT5G59730		-0.169617	1.94221	1.96421		caa
15611	CATMA1ON92460F1	E3	ON	CDS	1	0	AT1G21110	"O-methyltransferase, putative"	AT1G21110		-0.169536	1.77956	2.03623		caa
32428	CATMA3OA11450R1	E2	OA	CDS	3	CATMA3A11450	AT3G12510,AT3G12520	"unknown protein"	AT3G12510		-0.16941	0.736682	0.857318		caa
25338	CATMA2OC47194R1	E2	OC	CDS	2	CATMA2C47194	AT2G15480	"UGT73B5 (UDP-glucosyl transferase 73B5); UDP-glycosyltransferase/ transferase, transferring glycosyl groups"	AT2G15480		-0.16916	2.46543	2.81301		caa
56507	CATMA4ON99034F1	E2	ON	CDS	4	0	AT4G25719,AT4G25720 AT4G25719	catalytic	AT4G25720		-0.168823	0.835701	1.04435		caa
36723	CATMA3OA43600F1	E2	OA	CDS	3	CATMA3A43600	AT3G50560	"short-chain dehydrogenase/reductase (SDR) family protein"	AT3G50560		-0.168447	-0.87369	-0.886556		cbb
58256	CATMA5OA10420R1	E2	OA	CDS	5	CATMA5A10420	AT5G11650	"hydrolase, alpha/beta fold family protein"	AT5G11650		-0.168399	1.40554	1.49278		caa
24546	CATMA2OA45110R1	E2	OA	CDS	2	CATMA2A45110	AT2G46690	"auxin-responsive family protein"	AT2G46690		-0.168366	-0.981803	-0.797275		cbb
18572	CATMA2OA02430R1	E2	OA	CDS	2	CATMA2A02430	AT2G03505	"glycosyl hydrolase family protein 17"	AT2G03505		-0.167785	1.22172	1.30962		caa
62236	CATMA5OA41180R1	E2	OA	CDS	5	CATMA5A41180	AT5G45260	"RRS1 (RESISTANT TO RALSTONIA SOLANACEARUM 1)"	AT5G45260		-0.167743	1.21264	1.32888		caa
69885	CATMA5ON93907F1	I3	ON	CDS	5	0	AT5G24155AT5G24155	"squalene monooxygenase, putative / squalene epoxidase, putative"	AT5G24155		-0.167594	-0.0865103	-0.726864		ccb
32612	CATMA3OA12560R1	E2	OA	CDS	3	CATMA3A12560	AT3G13430	"protein binding / zinc ion binding"	AT3G13430		-0.167099	1.22087	1.28611		caa
55149	CATMA4ON94360F1	EV2	ON	CDS	4	CATMA4A38290	AT4G36720,AT4G36730AT4G36720,AT4G36730	"GBF1 (G-box binding factor 1); transcription factor"	AT4G36730		-0.1669	0.784315	0.920953		caa
46416	CATMA4OA10190R1	E2	OA	CDS	4	CATMA4A10190	AT4G10140	"unknown protein"	AT4G10140		-0.166872	0.414792	0.64229		cca
33625	CATMA3OA18660F1	E2	OA	CDS	3	CATMA3A18660	AT3G19010	"oxidoreductase, 2OG-Fe(II) oxygenase family protein"	AT3G19010		-0.166725	1.83939	2.03787		caa
33797	CATMA3OA19520F1	E2	OA	CDS	3	CATMA3A19520	AT3G19900	"unknown protein"	AT3G19900		-0.166491	-0.485245	-0.814144		ccb
24380	CATMA2OA44120R1	E2	OA	CDS	2	CATMA2A44120	AT2G45720,AT2G45730	"armadillo/beta-catenin repeat family protein"	AT2G45720		-0.166302	-1.20759	-1.37779		cbb
33018	CATMA3OA14930R1	E2	OA	CDS	3	CATMA3A14930	AT3G15518,AT3G15520	"unknown protein"	AT3G15518		-0.165936	3.38604	3.51288		caa
18416	CATMA2OA01304R1	E2	OA	CDS	2	CATMA2A01304	AT2G02370	"unknown protein"	AT2G02370		-0.165793	1.32762	1.38961		caa
54261	CATMA4ON90164F1	E2	ON	CDS	4	CATMA4C42506	AT4G26288,AT4G26290AT4G26288,AT4G26290,AT4G26300	"unknown protein"	AT4G26290		-0.165736	-0.307591	-0.692279		ccb
26012	CATMA2OC47706R1	E2	OC	CDS	2	CATMA2C47706	AT2G41880	"GK-1 (GUANYLATE KINASE 1); guanylate kinase"	AT2G41880		-0.165355	0.533079	0.686697		cca
18173	CATMA1ON99170F1	V2	ON	otherRNA	1	0	AT1G75295AT1G75295,AT1G75300	0	AT1G75295		-0.165296	-0.635211	-0.711278		cbb
12021	CATMA1OC71973F1	E2	OC	CDS	1	CATMA1C71973	AT1G64460	"phosphatidylinositol 3- and 4-kinase family protein"	AT1G64460		-0.16517	0.610629	0.658692		cca
8830	CATMA1OA59380R1	E2	OA	CDS	1	CATMA1A59380	AT1G70100	"unknown protein"	AT1G70100		-0.165099	-0.709858	-0.927251		cbb
55035	CATMA4ON94304F1	M2	ON	CDS	4	0	AT4G25670,AT4G25670,AT4G25672,AT4G25672	"unknown protein","unknown protein"	AT4G25670		-0.165029	1.21985	1.20822		caa
3887	CATMA1OA23050F1	E2	OA	CDS	1	CATMA1A23050	AT1G24160	"unknown protein"	AT1G24160		-0.16474	-0.792792	-0.787297		cbb
22221	CATMA2OA31300F1	E2	OA	CDS	2	CATMA2A31300	AT2G33130	"RALFL18 (RALF-LIKE 18)"	AT2G33130		-0.164674	0.842549	0.859957		caa
34809	CATMA3OA26070F1	E2	OA	CDS	3	CATMA3A26070	AT3G26230	"CYP71B24 (cytochrome P450, family 71, subfamily B, polypeptide 24); oxygen binding"	AT3G26230		-0.164562	0.62628	0.97969		caa
63823	CATMA5OA50860F1	E2	OA	CDS	5	CATMA5A50860	AT5G55100	"SWAP (Suppressor-of-White-APricot)/surp domain-containing protein"	AT5G55100		-0.164263	0.85908	0.945922		caa
54044	CATMA4ON90034R1	E2	ON	CDS	4	CATMA4A30050	AT4G28400,AT4G28405AT4G28400,AT4G28405	"protein phosphatase 2C, putative / PP2C, putative"	AT4G28400		-0.164039	1.42597	1.50659		caa
63821	CATMA5OA50850F1	E2	OA	CDS	5	CATMA5A50850	AT5G55090	"MAPKKK15 (Mitogen-activated protein kinase kinase kinase 15); kinase"	AT5G55090		-0.163935	3.49629	3.56033		caa
46162	CATMA4OA08050R1	E2	OA	CDS	4	CATMA4A08050	AT4G08300	"nodulin MtN21 family protein"	AT4G08300		-0.163844	-0.786077	-0.722168		cbb
53042	CATMA4OF03153R1	E3	OF	CDS	4	CATMA_GFT_03153	AT4G18220	"purine permease family protein"	AT4G18220		-0.163726	-0.656722	-1.08257		cbb
61769	CATMA5OA38140F1	E2	OA	CDS	5	CATMA5A38140	AT5G42380	"calmodulin-related protein, putative"	AT5G42380		-0.163468	2.47497	2.22886		caa
26163	CATMA2OC47802F1	E2	OC	CDS	2	CATMA2C47802	AT2G47130	"short-chain dehydrogenase/reductase (SDR) family protein"	AT2G47130		-0.163339	1.38555	1.71359		caa
2167	CATMA1OA12390F1	V2	OA	CDS	1	CATMA1A12390	AT1G13390	"unknown protein"	AT1G13390		-0.162937	1.04893	1.00845		caa
4226	CATMA1OA25573R1	E2	OA	CDS	1	CATMA1A25573	AT1G27360	"squamosa promoter-binding protein-like 11 (SPL11)"	AT1G27360		-0.162884	-0.321943	-0.622518		ccb
35160	CATMA3OA28470R1	E2	OA	CDS	3	CATMA3A28470	AT3G28600	"ATP binding / ATPase"	AT3G28600		-0.162834	0.87308	0.623471		caa
47520	CATMA4OA17727R1	E2	OA	CDS	4	CATMA4A17727	AT4G16780	"ATHB-2 (Homeobox-leucine zipper protein HAT4); DNA binding / transcription factor"	AT4G16780		-0.162733	0.692561	0.73679		caa
69359	CATMA5ON91848F1	E2	ON	CDS	5	0	AT5G44568	"unknown protein"	AT5G44568		-0.16273	0.816056	1.03148		caa
2281	CATMA1OA13150F1	E2	OA	CDS	1	CATMA1A13150	AT1G14170	"KH domain-containing protein"	AT1G14170		-0.162667	0.84722	0.933881		caa
33762	CATMA3OA19320R1	E2	OA	CDS	3	CATMA3A19320	AT3G19680,AT3G19690	"unknown protein"	AT3G19680		-0.162156	-0.494922	-0.773024		ccb
62418	CATMA5OA42310R1	E2	OA	CDS	5	CATMA5A42310	AT5G46330	"FLS2 (FLAGELLIN-SENSITIVE 2); ATP binding / kinase/ protein binding / protein serine/threonine kinase/ transmembrane receptor protein serine/threonine kinase"	AT5G46330		-0.162015	2.0242	1.9986		caa
9062	CATMA1OA60830R1	E2	OA	CDS	1	CATMA1A60830	AT1G71520	"AP2 domain-containing transcription factor, putative"	AT1G71520		-0.161745	3.4214	3.48275		caa
30521	CATMA3OA00185F1	E2	OA	CDS	3	CATMA3A00185	AT3G01190	"peroxidase 27 (PER27) (P27) (PRXR7)"	AT3G01190		-0.161488	0.256694	1.15527		cca
1694	CATMA1OA09600R1	E2	OA	CDS	1	CATMA1A09600	AT1G10720	"BSD domain-containing protein"	AT1G10720		-0.161419	0.614131	0.87371		cca
56858	CATMA5OA01860R1	E2	OA	CDS	5	CATMA5A01860	AT5G02780	"In2-1 protein, putative"	AT5G02780		-0.161331	2.56703	3.02441		caa
57264	CATMA5OA04390R1	E2	OA	CDS	5	CATMA5A04390	AT5G05190,AT5G05200	"unknown protein"	AT5G05190		-0.161212	2.33746	2.41203		caa
40162	CATMA3OC57962R1	V2	OC	CDS_Eugene	3	CATMA3C57962	AT3E13410	0	AT3E13410		-0.161194	4.17529	4.10249		caa
54602	CATMA4ON90371R1	E2	ON	CDS	4	0	AT4G11500	pseudogene	AT4G11500		-0.160971	0.840882	0.453096		cac
23637	CATMA2OA39690F1	E2	OA	CDS	2	CATMA2A39690	AT2G41342	"unknown protein"	AT2G41342		-0.160942	1.4446	1.14958		caa
71878	CATMA5ON99198R1	E2	ON	CDS	5	0	AT5G01810	"CIPK15 (CBL-INTERACTING PROTEIN KINASE 15); kinase"	AT5G01810		-0.160929	-0.681666	-0.695317		cbb
50370	CATMA4OA35500R1	E2	OA	CDS	4	CATMA4A35500	AT4G33740	"unknown protein"	AT4G33740		-0.16065	-0.632049	-0.609165		cbc
20978	CATMA2OA23570R1	E2	OA	CDS	2	CATMA2A23570	AT2G25250	"unknown protein"	AT2G25250		-0.160398	0.865814	0.571618		cac
56725	CATMA5OA01030F1	E2	OA	CDS	5	CATMA5A01030	AT5G01950	"ATP binding / kinase/ protein serine/threonine kinase"	AT5G01950		-0.160367	1.45091	1.53472		caa
31518	CATMA3OA05980R1	E2	OA	CDS	3	CATMA3A05980	AT3G06760	"unknown protein"	AT3G06760		-0.160202	0.735305	0.852223		caa
25031	CATMA2OB37750F1	E2	OB	CDS	2	CATMA2B37750	AT2G39470,AT2G39480	"PGP6; ATPase, coupled to transmembrane movement of substances"	AT2G39480		-0.160161	1.18703	1.36735		caa
14847	CATMA1ON102946F1	E2	ON	CDS	1	0	AT1G78840	"F-box family protein"	AT1G78840		-0.159921	0.665271	0.3294		cac
37926	CATMA3OA50720R1	E2	OA	CDS	3	CATMA3A50720	AT3G57700	"protein kinase, putative"	AT3G57700		-0.159881	0.933897	0.742428		caa
9078	CATMA1OA60890R1	E2	OA	CDS	1	CATMA1A60890	AT1G71697,AT1G71700	"ATCK1 (CHOLINE KINASE)"	AT1G71697		-0.159615	2.73875	2.92611		caa
19603	CATMA2OA14930F1	E2	OA	CDS	2	CATMA2A14930	AT2G16070	"PDV2 (PLASTID DIVISION2)"	AT2G16070		-0.159493	-0.699885	-0.815801		cbb
37189	CATMA3OA46180F1	E3	OA	CDS	3	CATMA3A46180,CATMA3A46180_N,CATMA3C57749	AT3G53260	"PAL2 (phenylalanine ammonia-lyase 2); phenylalanine ammonia-lyase"	AT3G53260		-0.159368	0.551946	0.748174		cca
47624	CATMA4OA18485R1	E2	OA	CDS	4	CATMA4A18485	AT4G17460	"HAT1 (homeobox-leucine zipper protein 1); DNA binding / transcription factor"	AT4G17460		-0.159287	-0.719106	-0.538264		cbc
25801	CATMA2OC47545F1	E2	OC	CDS	2	CATMA2C47545	AT2G32130	"unknown protein"	AT2G32130		-0.159257	1.44268	1.39237		caa
56635	CATMA5OA00450F1	E2	OA	CDS	5	CATMA5A00450	AT5G01380	"transcription factor"	AT5G01380		-0.159161	1.38867	1.17566		caa
10255	CATMA1OA68000F1	E2	OA	CDS	1	CATMA1A68000	AT1G78895	"unknown protein"	AT1G78895		-0.158952	0.682596	0.755579		caa
67474	CATMA5OC65086R1	E2	OC	CDS	5	CATMA5C65086	AT5G62520,AT5G62530	"SRO5 (SIMILAR TO RCD ONE 5); NAD+ ADP-ribosyltransferase"	AT5G62520		-0.158841	1.32602	1.13053		caa
14467	CATMA1ON102610F1	I2	ON	CDS	1	0	AT1G51890	"leucine-rich repeat protein kinase, putative"	AT1G51890		-0.158204	2.66863	3.04828		caa
56906	CATMA5OA02230R1	E2	OA	CDS	5	CATMA5A02230	AT5G03110	"unknown protein"	AT5G03110		-0.158011	0.807298	1.10717		caa
50493	CATMA4OA36305F1	E2	OA	CDS	4	CATMA4A36305	AT4G34460	"AGB1 (GTP BINDING PROTEIN BETA 1)"	AT4G34460		-0.157787	0.760271	0.797002		caa
22822	CATMA2OA34790R1	E3	OA	CDS	2	CATMA2A34790	AT2G36550	"unknown protein"	AT2G36550		-0.157624	-0.533968	-0.645298		ccb
11100	CATMA1OC71277R1	E2	OC	CDS	1	CATMA1C71277	AT1G18390	"protein kinase family protein"	AT1G18390		-0.157402	2.13298	2.22192		caa
1060	CATMA1OA06180R1	E2	OA	CDS	1	CATMA1A06180	AT1G07130	"OB-fold nucleic acid binding domain-containing protein"	AT1G07130		-0.15738	0.924611	0.861105		caa
66138	CATMA5OC64099R1	E2	OC	CDS	5	CATMA5C64099	AT5G06865AT5G06860,AT5G06865	"PGIP1 (POLYGALACTURONASE INHIBITING PROTEIN 1); protein binding"	AT5G06860		-0.157356	0.767342	1.08091		caa
63828	CATMA5OA50880R1	E2	OA	CDS	5	CATMA5A50880	AT5G55120	"unknown protein"	AT5G55120		-0.15722	1.52897	1.83776		caa
3827	CATMA1OA22700F1	E2	OA	CDS	1	CATMA1A22700	AT1G23820,AT1G23830	"unknown protein"	AT1G23830		-0.157128	0.949208	0.705509		caa
4549	CATMA1OA27990F1	E2	OA	CDS	1	CATMA1A27990	AT1G29970	"RPL18AA (60S RIBOSOMAL PROTEIN L18A-1)"	AT1G29970		-0.157121	1.11059	1.20578		caa
21085	CATMA2OA24250F1	E2	OA	CDS	2	CATMA2A24250	AT2G25850	nucleotidyltransferase	AT2G25850		-0.157084	0.625193	0.659668		caa
31041	CATMA3OA03170F1	E2	OA	CDS	3	CATMA3A03170	AT3G04220	"disease resistance protein (TIR-NBS-LRR class), putative"	AT3G04220		-0.156885	0.908627	0.452212		cac
46584	CATMA4OA11410R1	E2	OA	CDS	4	CATMA4A11410	AT4G11280	"ACS6 (1-AMINOCYCLOPROPANE-1-CARBOXYLIC ACID (ACC) SYNTHASE 6)"	AT4G11280		-0.156749	1.41621	1.45413		caa
33260	CATMA3OA16340R1	E2	OA	CDS	3	CATMA3A16340	AT3G16940	"calmodulin-binding protein"	AT3G16940		-0.156715	0.772285	0.827677		caa
26048	CATMA2OC47729R1	E3	OC	CDS	2	CATMA2C47729	AT2G43120	"pirin, putative"	AT2G43120		-0.156647	0.986778	1.10513		caa
4493	CATMA1OA27430F1	E2	OA	CDS	1	CATMA1A27430	AT1G29470	"dehydration-responsive protein-related"	AT1G29470		-0.156541	-0.72233	-0.399443		cbc
22372	CATMA2OA32130R1	E2	OA	CDS	2	CATMA2A32130	AT2G34000	"zinc finger protein-related"	AT2G34000		-0.156526	0.361216	0.69454		cca
6641	CATMA1OA44670F1	V2	OA	CDS_Eugene	1	CATMA1A44670	AT1E45420	0	AT1E45420		-0.156365	1.48241	1.9642		caa
54373	CATMA4ON90236F1	E2	ON	CDS	4	0	AT4G13575	"unknown protein"	AT4G13575		-0.156178	-0.873341	-0.952695		cbb
45574	CATMA4OA02065R1	E2	OA	CDS	4	CATMA4A02065	AT4G01840	"KCO5 (Ca2+ activated outward rectifying K+ channel 5); outward rectifier potassium channel"	AT4G01840		-0.156046	-0.377329	-0.638949		ccb
33912	CATMA3OA20220R1	E2	OA	CDS	3	CATMA3A20220	AT3G20510	"unknown protein"	AT3G20510		-0.156025	2.08315	2.21794		caa
38142	CATMA3OA52130R1	E2	OA	CDS	3	CATMA3A52130	AT3G59080	"DNA binding"	AT3G59080		-0.155852	2.00503	2.25987		caa
1758	CATMA1OA09960R1	E2	OA	CDS	1	CATMA1A09960,CATMA1C71145	AT1G11090,AT1G11100	"hydrolase, alpha/beta fold family protein"	AT1G11090		-0.155846	-0.801137	-0.903412		cbb
33183	CATMA3OA15920F1	E2	OA	CDS	3	CATMA3A15920	AT3G16510	"C2 domain-containing protein"	AT3G16510		-0.155412	1.59449	1.32524		caa
26073	CATMA2OC47749F1	E2	OC	CDS	2	CATMA2C47749,CATMA2C47749_N	AT2G44180	"MAP2A (METHIONINE AMINOPEPTIDASE 2A); methionyl aminopeptidase"	AT2G44180		-0.155402	0.542803	0.721275		cca
51767	CATMA4OC42235F1	E2	OC	CDS	4	CATMA4C42235	AT4G11850	"PLDGAMMA1 (maternal effect embryo arrest 54); phospholipase D"	AT4G11850		-0.155083	1.89244	2.02737		caa
20771	CATMA2OA22170F1	E2	OA	CDS	2	CATMA2A22170	AT2G23810	"TET8 (TETRASPANIN8)"	AT2G23810		-0.155077	1.08947	1.11094		caa
25303	CATMA2OC47173F1	E2	OC	CDS	2	CATMA2C47173	AT2G14540 ATREP5_18262	"serpin family protein / serine protease inhibitor family protein"	AT2G14540		-0.155051	0.26215	0.616959		cca
52634	CATMA4OC42843R1	E2	OC	CDS	4	CATMA4C42843	AT4G35783	"DVL17/RTFL6 (ROTUNDIFOLIA LIKE 6)"	AT4G35783		-0.154897	-0.490858	-0.63015		ccb
9226	CATMA1OA61750R1	E2	OA	CDS	1	CATMA1A61750	AT1G72520	"lipoxygenase, putative"	AT1G72520		-0.154773	3.30242	3.49588		caa
14587	CATMA1ON102713F1	E3	ON	CDS	1	0	AT1G61460	"S-locus protein kinase, putative"	AT1G61460		-0.154667	1.88862	1.8932		caa
24464	CATMA2OA44640R1	E2	OA	CDS	2	CATMA2A44640	AT2G46240	"ATBAG6/BAG6 (ARABIDOPSIS THALIANA BCL-2-ASSOCIATED ATHANOGENE 6); calmodulin binding / protein binding"	AT2G46240		-0.154302	0.635478	-0.0435586		cac
16502	CATMA1ON95064R2	E2	ON	0	1	0	AT1G42470	"patched family protein"	AT1G42470		-0.153494	0.813217	0.882246		caa
33544	CATMA3OA18160R1	E2	OA	CDS	3	CATMA3A18160	AT3G18550	"TCP family transcription factor, putative"	AT3G18550		-0.153278	-0.567674	-0.724363		ccb
3162	CATMA1OA18560R1	E2	OA	CDS	1	CATMA1A18560	AT1G19530	"unknown protein"	AT1G19530		-0.152753	0.42347	0.857264		cca
61682	CATMA5OA37500R1	E2	OA	CDS	5	CATMA5A37500	AT5G41810	"unknown protein"	AT5G41810		-0.152693	-0.371923	-0.664123		ccb
37083	CATMA3OA45480F1	E2	OA	CDS	3	CATMA3A45480,CATMA3A45480_N,CATMA3C57716	AT3G52550	"unknown protein"	AT3G52550		-0.152582	-1.00982	-1.13498		cbb
69357	CATMA5ON91846F1	EV2	ON	CDS	5	0	AT5G47720,AT5G47730AT5G47720,AT5G47730	"SEC14 cytosolic factor, putative / polyphosphoinositide-binding protein, putative"	AT5G47730		-0.152317	1.59164	1.92623		caa
31618	CATMA3OA06620R1	E2	OA	CDS	3	CATMA3A06620	AT3G07390	"AIR12 (Auxin-Induced in Root cultures 12); extracellular matrix structural constituent"	AT3G07390		-0.152153	2.48952	2.86301		caa
57788	CATMA5OA07610R1	E2	OA	CDS	5	CATMA5A07610	AT5G08335	"ATSTE14B (PRENYLCYSTEINE ALPHA-CARBOXYL METHYLTRANSFERASE); protein-S-isoprenylcysteine O-methyltransferase"	AT5G08335		-0.151985	0.376328	0.619784		cca
15967	CATMA1ON92658F1	E2	ON	CDS	1	0	AT1G65230,AT1G65240	"aspartyl protease family protein"	AT1G65240		-0.151971	1.3577	1.40216		caa
65546	CATMA5OA60660R1	E2	OA	CDS	5	CATMA5A60660	AT5G65270	"AtRABA4a (Arabidopsis Rab GTPase homolog A4a); GTP binding"	AT5G65270		-0.151865	0.774725	1.07657		caa
23650	CATMA2OA39750R1	E2	OA	CDS	2	CATMA2A39750	AT2G41380	"embryo-abundant protein-related"	AT2G41380		-0.151738	1.17611	0.887942		caa
27681	CATMA2ON101832F1	E2	ON	CDS	2	0	AT2G36850	"ATGSL08 (GLUCAN SYNTHASE-LIKE 8); 1,3-beta-glucan synthase/ transferase, transferring glycosyl groups"	AT2G36850		-0.151717	0.461611	0.619038		cca
42900	CATMA3ON91348R1	E2	ON	CDS	3	0	AT3G13432	"unknown protein"	AT3G13432		-0.151675	1.28825	0.986214		caa
5802	CATMA1OA38970R1	E2	OA	CDS	1	CATMA1A38970,CATMA1C71682	AT1G47890	"disease resistance family protein"	AT1G47890		-0.151421	0.76133	0.324418		cac
50358	CATMA4OA35420R1	E2	OA	CDS	4	CATMA4A35420	AT4G33666,AT4G33670	"unknown protein"	AT4G33666		-0.151368	-0.99746	-0.936403		cbb
24896	CATMA2OB20990R1	E2	OB	CDS	2	CATMA2B20990	AT2G22475	"GRAM domain-containing protein / ABA-responsive protein-related"	AT2G22475		-0.151113	0.720247	0.762152		caa
34341	CATMA3OA23160F1	E2	OA	CDS	3	CATMA3A23160	AT3G23170	"unknown protein"	AT3G23170		-0.151112	0.753936	0.70026		caa
66748	CATMA5OC64507R1	E3	OC	CDS	5	CATMA5C64507	AT5G28610	"unknown protein"	AT5G28610		-0.151021	2.31495	2.69165		caa
37854	CATMA3OA50290R1	E2	OA	CDS	3	CATMA3A50290	AT3G57280	"unknown protein"	AT3G57280		-0.150796	1.46376	1.72609		caa
51514	CATMA4OC42039R1	E2	OC	CDS	4	CATMA4C42039	AT4G01710	"CRK (CROOKED)"	AT4G01710		-0.150632	0.453731	0.68409		cca
66585	CATMA5OC64382F1	E2	OC	CDS	5	CATMA5C64382,CATMA5C64382_N	AT5G22290	"ANAC089 (Arabidopsis NAC domain containing protein 89); transcription factor"	AT5G22290		-0.150616	-0.727221	-0.875779		cbb
34072	CATMA3OA21390R1	E2	OA	CDS	3	CATMA3A21390	AT3G21520,AT3G21530	"unknown protein"	AT3G21520		-0.150558	4.08542	4.16649		caa
39361	CATMA3OC57326F1	E2	OC	CDS	3	CATMA3C57326	AT3G22600	"protease inhibitor/seed storage/lipid transfer protein (LTP) family protein"	AT3G22600		-0.150389	1.10914	1.30059		caa
20721	CATMA2OA21885F1	E2	OA	CDS	2	CATMA2A21885	AT2G23430	"ICK1 (KIP-RELATED PROTEIN 1)"	AT2G23430		-0.150298	-1.76694	-1.98866		cbb
58754	CATMA5OA13410R1	E2	OA	CDS	5	CATMA5A13410	AT5G15130	"WRKY72 (WRKY DNA-binding protein 72); transcription factor"	AT5G15130		-0.150258	1.26823	1.67428		caa
49886	CATMA4OA32680R1	E2	OA	CDS	4	CATMA4A32680	AT4G31000	"calmodulin-binding protein"	AT4G31000		-0.150003	0.735412	0.432728		cac
45635	CATMA4OA02465F1	E2	OA	CDS	4	CATMA4A02465	AT4G02195	"SYP42 (SYNTAXIN OF PLANTS 41); t-SNARE"	AT4G02195		-0.149952	0.983494	0.901136		caa
65298	CATMA5OA59370R1	E2	OA	CDS	5	CATMA5A59370	AT5G63880,AT5G63890	"SNF7 family protein"	AT5G63880		-0.149746	0.647472	0.732888		caa
8584	CATMA1OA58050R1	E2	OA	CDS	1	CATMA1A58050	AT1G68670	"myb family transcription factor"	AT1G68670		-0.149673	-0.68221	-0.82408		cbb
9762	CATMA1OA65090R1	E2	OA	CDS	1	CATMA1A65090	AT1G75800	"pathogenesis-related thaumatin family protein"	AT1G75800		-0.149393	-0.759619	-0.709134		cbb
12500	CATMA1OC72314R1	E2	OC	CDS	1	CATMA1C72314	AT1G29465	"unknown protein"	AT1G29465		-0.149341	-0.561497	-0.699666		ccb
22290	CATMA2OA31650R1	E2	OA	CDS	2	CATMA2A31650	AT2G33490	"hydroxyproline-rich glycoprotein family protein"	AT2G33490		-0.149184	0.705308	0.76808		caa
5596	CATMA1OA37210R1	E2	OA	CDS	1	CATMA1A37210	AT1G43770	"PHD finger family protein"	AT1G43770		-0.149061	-0.702292	-0.683346		cbb
62584	CATMA5OA43360R1	E2	OA	CDS	5	CATMA5A43360	AT5G47420	"unknown protein"	AT5G47420		-0.148945	0.564864	0.700992		cca
10707	CATMA1OB68460F1	E2	OB	CDS	1	CATMA1B68460	AT1G79360	transporter-related	AT1G79360		-0.148866	-0.417789	-0.859615		ccb
40164	CATMA3OC57963R1	E2	OC	CDS	3	CATMA3C57963	AT3G13437	"unknown protein"	AT3G13437		-0.148552	1.14134	0.922241		caa
50165	CATMA4OA34386F1	E2	OA	CDS	4	CATMA4A34386	AT4G32650	"ATKC1 (ARABIDOPSIS THALIANA K+ RECTIFYING CHANNEL 1); cyclic nucleotide binding / inward rectifier potassium channel"	AT4G32650		-0.148417	0.802858	0.642168		caa
25097	CATMA2OC47004F1	E2	OC	CDS	2	CATMA2C47004,CATMA2C47004_N	AT2G01300	"unknown protein"	AT2G01300		-0.14823	1.20153	0.650373		caa
16059	CATMA1ON92705F1	E3	ON	CDS	1	0	AT1G21100	"O-methyltransferase, putative"	AT1G21100		-0.147952	1.72492	1.99459		caa
19841	CATMA2OA16420F1	E2	OA	CDS	2	CATMA2A16420	AT2G17740	"DC1 domain-containing protein"	AT2G17740		-0.147814	2.6803	2.83823		caa
37938	CATMA3OA50800R1	E2	OA	CDS	3	CATMA3A50800	AT3G57765,AT3G57770	"protein kinase, putative"	AT3G57770		-0.147346	-0.882952	-1.1803		cbb
65203	CATMA5OA58920F1	E2	OA	CDS	5	CATMA5A58920	AT5G63370	"protein kinase family protein"	AT5G63370		-0.147274	0.843725	0.925739		caa
5515	CATMA1OA36330F1	E2	OA	CDS	1	CATMA1A36330	AT1G42990	"ATBZIP60 (BASIC REGION/LEUCINE ZIPPER MOTIF 60); DNA binding / transcription factor"	AT1G42990		-0.147154	1.5694	1.58786		caa
13938	CATMA1ON102101R1	E2	ON	CDS	1	0	AT1G12760	"protein binding / ubiquitin-protein ligase/ zinc ion binding"	AT1G12760		-0.147029	0.627936	0.742022		caa
10636	CATMA1OB15360R1	E2	OB	CDS	1	CATMA1B15360	AT1G16370	transporter-related	AT1G16370		-0.146755	0.963284	0.66067		caa
47654	CATMA4OA18645R1	E2	OA	CDS	4	CATMA4A18645	AT4G17615	"CBL1 (CALCINEURIN B-LIKE PROTEIN 1); calcium ion binding"	AT4G17615		-0.146432	1.70201	1.29801		caa
23962	CATMA2OA41640R1	E3	OA	CDS	2	CATMA2A41640	AT2G43230,AT2G43235	"serine/threonine protein kinase, putative"	AT2G43230		-0.146111	1.89307	2.02681		caa
31502	CATMA3OA05840R1	E2	OA	CDS	3	CATMA3A05840	AT3G66654	"peptidyl-prolyl cis-trans isomerase cyclophilin-type family protein"	AT3G66654		-0.146055	0.717973	0.760318		caa
36171	CATMA3OA40050F1	E2	OA	CDS	3	CATMA3A40050	AT3G46970	"ATPHS2/PHS2 (ALPHA-GLUCAN PHOSPHORYLASE 2); phosphorylase/ transferase, transferring glycosyl groups"	AT3G46970		-0.14605	-0.567764	-0.63335		ccb
8537	CATMA1OA57790F1	E2	OA	CDS	1	CATMA1A57790	AT1G68410	"protein phosphatase 2C-related / PP2C-related"	AT1G68410		-0.146034	1.28443	0.954203		caa
48205	CATMA4OA22810F1	E2	OA	CDS	4	CATMA4A22810	AT4G21215	"unknown protein"	AT4G21215		-0.145966	-0.558203	-0.633149		ccb
23581	CATMA2OA39370F1	E2	OA	CDS	2	CATMA2A39370	AT2G41010	"ATCAMBP25 (ARABIDOPSIS THALIANA CALMODULIN (CAM)-BINDING PROTEIN OF 25 KDA); calmodulin binding"	AT2G41010		-0.14588	0.782467	0.678434		caa
1458	CATMA1OA08395R1	E2	OA	CDS	1	CATMA1A08395	AT1G09530	"PIF3 (PHYTOCHROME INTERACTING FACTOR 3); DNA binding / transcription factor/ transcription regulator"	AT1G09530		-0.14571	-1.19972	-1.14881		cbb
21470	CATMA2OA26650R1	E2	OA	CDS	2	CATMA2A26650	AT2G28260	"ATCNGC15 (cyclic nucleotide gated channel 15); calmodulin binding / cation channel/ cyclic nucleotide binding"	AT2G28260		-0.145534	-0.723394	-0.75328		cbb
62868	CATMA5OA44950R1	E2	OA	CDS	5	CATMA5A44950	AT5G49015	"unknown protein"	AT5G49015		-0.145507	-0.928394	-1.00326		cbb
11326	CATMA1OC71449R1	E2	OC	CDS	1	CATMA1C71449	AT1G29310	"protein transport protein sec61, putative"	AT1G29310		-0.145301	0.361871	0.613641		cca
55061	CATMA4ON94317F1	E2	ON	CDS	4	CATMA4A29730	AT4G28088	"hydrophobic protein, putative / low temperature and salt responsive protein, putative"	AT4G28088		-0.145299	0.655608	0.681981		caa
32787	CATMA3OA13540F1	E2	OA	CDS	3	CATMA3A13540	AT3G14260	"unknown protein"	AT3G14260		-0.145203	1.00003	0.674813		caa
58083	CATMA5OA09380F1	E2	OA	CDS	5	CATMA5A09380	AT5G10650	"protein binding / zinc ion binding"	AT5G10650		-0.145166	-0.233536	-0.640186		ccb
1876	CATMA1OA10700R1	E2	OA	CDS	1	CATMA1A10700	AT1G11700	"unknown protein"	AT1G11700		-0.144799	-0.676075	-0.799015		cbb
71776	CATMA5ON98446R1	R4	ON	tRNA/CDS	1,5	0	AT1G71697,AT1G71697,AT1G71700,AT1G71700,AT5G43535	"ATCK1 (CHOLINE KINASE)","tRNA-Gly (anticodon: GCC)","tRNA-Gly (anticodon: GCC)"	AT1G71697		-0.144618	1.79978	2.0746		caa
9961	CATMA1OA66280F1	E2	OA	CDS	1	CATMA1A66280	AT1G77050	"DEAD/DEAH box helicase, putative"	AT1G77050		-0.144208	-0.659927	-0.552102		cbc
48555	CATMA4OA25030F1	E2	OA	CDS	4	CATMA4A25030	AT4G23260	"protein kinase family protein"	AT4G23260		-0.144153	0.658339	0.707902		caa
2510	CATMA1OA14470R1	E2	OA	CDS	1	CATMA1A14470	AT1G15430	"unknown protein"	AT1G15430		-0.143893	1.78983	1.83129		caa
17218	CATMA1ON95416R1	V3	ON	Repeat_TAIR	1	CATMA1C71525	AT1G33000	0	AT1G33000		-0.143788	0.433365	0.758941		cca
49969	CATMA4OA33150F1	E2	OA	CDS	4	CATMA4A33150	AT4G31510	"unknown protein"	AT4G31510		-0.143748	0.636098	0.778176		caa
16836	CATMA1ON95223R1	E2	ON	CDS	1	0	AT1G72890	"disease resistance protein (TIR-NBS class), putative"	AT1G72890		-0.143617	-1.24342	-1.25947		cbb
54491	CATMA4ON90308F1	E2	ON	CDS	4	0	AT4G05120	"FUR1 (FUDR RESISTANT 1); nucleoside transporter"	AT4G05120		-0.143426	0.750404	0.879891		caa
31082	CATMA3OA03430R1	E2	OA	CDS	3	CATMA3A03430	AT3G04460	"APM4/ATPEX12/PEX12 (PEROXIN-12)"	AT3G04460		-0.143262	-0.627424	-0.563315		cbc
20098	CATMA2OA18030R1	E2	OA	CDS	2	CATMA2A18030	AT2G19460	"unknown protein"	AT2G19460		-0.143204	0.636347	0.614619		caa
17401	CATMA1ON95511R1	V3	ON	Repeat_TAIR	1	0	AT1G43675 AT1G43675	0	AT1G43675		-0.143188	-0.490421	-0.681735		ccb
10481	CATMA1OA69360F1	E2	OA	CDS	1	CATMA1A69360	AT1G80180	"unknown protein"	AT1G80180		-0.142737	-0.586586	-0.625584		ccb
59203	CATMA5OA16210F1	E2	OA	CDS	5	CATMA5A16210	AT5G17930	"RNA binding"	AT5G17930		-0.142666	-0.723804	-0.433835		cbc
72045	CATMA5ON99382F1	E2	ON	CDS	5	0	AT5G16800	"GCN5-related N-acetyltransferase (GNAT) family protein"	AT5G16800		-0.142454	1.02555	1.02643		caa
21689	CATMA2OA28085F1	E2	OA	CDS	2	CATMA2A28085	AT2G29720	"CTF2B; monooxygenase"	AT2G29720		-0.142075	2.40082	2.72861		caa
58319	CATMA5OA10826F1	E2	OA	CDS	5	CATMA5A10826	AT5G12030	"AT-HSP17.6A (Arabidopsis thaliana heat shock protein 17.6A)"	AT5G12030		-0.141859	0.789904	0.0578766		cac
57685	CATMA5OA06960F1	E2	OA	CDS	5	CATMA5A06960	AT5G07730	"unknown protein"	AT5G07730		-0.141694	0.650567	0.583094		cac
6338	CATMA1OA42720R1	V2	OA	CDS	1	0	AT1G51580,AT1G51590,AT1G51600 AT1G51580	0	AT1G51580		-0.14156	-0.542873	-0.617074		ccb
53787	CATMA4ON100368F1	E2	ON	CDS	4	CATMA4A25670	AT4G23885,AT4G23890 AT4E25760	"unknown protein"	AT4G23890		-0.141517	-0.786749	-1.0772		cbb
10249	CATMA1OA67950F1	E2	OA	CDS	1	CATMA1A67950	AT1G78850	"curculin-like (mannose-binding) lectin family protein"	AT1G78850		-0.141489	1.40525	1.63006		caa
61309	CATMA5OA34950F1	E2	OA	CDS	5	CATMA5A34950,CATMA5C64628	AT5G39360	"circadian clock coupling factor-related"	AT5G39360		-0.141441	0.742395	0.843521		caa
36463	CATMA3OA41850F1	E2	OA	CDS	3	CATMA3A41850	AT3G48850	"mitochondrial phosphate transporter, putative"	AT3G48850		-0.141254	1.26171	1.42972		caa
33826	CATMA3OA19670R1	E2	OA	CDS	3	CATMA3A19670	AT3G20040	"ATP binding / hexokinase"	AT3G20040		-0.141226	0.635404	0.715387		caa
8377	CATMA1OA56730F1	E2	OA	CDS	1	CATMA1A56730	AT1G67410	"exostosin family protein"	AT1G67410		-0.141157	0.708671	0.632115		caa
47584	CATMA4OA18230R1	E2	OA	CDS	4	CATMA4A18230	AT4G17215	"unknown protein"	AT4G17215		-0.14115	0.46282	0.88559		cca
69753	CATMA5ON93846F1	E2	ON	CDS	5	0	AT5G05420	"immunophilin, putative / FKBP-type peptidyl-prolyl cis-trans isomerase, putative"	AT5G05420		-0.141088	-0.532737	-0.87734		ccb
66619	CATMA5OC64409F1	E2	OC	CDS	5	CATMA5C64409	AT5G23760	"heavy-metal-associated domain-containing protein"	AT5G23760		-0.141053	-0.663228	-0.483481		cbc
34395	CATMA3OA23370F1	E2	OA	CDS	3	CATMA3A23370	AT3G23440	"EDA6/MEE37 (embryo sac development arrest 6, maternal effect embryo arrest 37)"	AT3G23440		-0.140921	0.678616	0.804659		caa
51752	CATMA4OC42224R1	E2	OC	CDS	4	CATMA4C42224	AT4G11360	"RHA1B (RING-H2 finger A1B); protein binding / zinc ion binding"	AT4G11360		-0.140479	0.69869	0.803277		caa
10302	CATMA1OA68250R1	E2	OA	CDS	1	CATMA1A68250	AT1G79130	"auxin-responsive family protein"	AT1G79130		-0.140032	-0.405374	-0.636543		ccb
52018	CATMA4OC42419R1	E2	OC	CDS	4	CATMA4C42419	AT4G20380	"LSD1 (LESION SIMULATING DISEASE)"	AT4G20380		-0.140027	1.38185	1.55249		caa
36195	CATMA3OA40240F1	E2	OA	CDS	3	CATMA3A40240	AT3G47160	"protein binding / zinc ion binding"	AT3G47160		-0.139823	-1.00137	-0.926657		cbb
63459	CATMA5OA48750F1	E2	OA	CDS	5	CATMA5A48750	AT5G52882	"ATP binding / nucleoside-triphosphatase/ nucleotide binding"	AT5G52882		-0.139793	-0.806758	-0.340072		cbc
50250	CATMA4OA34820R1	E2	OA	CDS	4	CATMA4A34820	AT4G33080	kinase	AT4G33080		-0.139705	-0.347035	-0.678515		ccb
15993	CATMA1ON92670F1	E2	ON	CDS	1	0	AT1G07620	"unknown protein"	AT1G07620		-0.139689	0.967363	0.854468		caa
24528	CATMA2OA45030R1	E2	OA	CDS	2	CATMA2A45030	AT2G46600,AT2G46610	"calcium-binding protein, putative"	AT2G46600		-0.139641	-1.89971	-1.85539		cbb
8008	CATMA1OA54120R1	E2	OA	CDS	1	CATMA1A54120	AT1G64810	"APO1 (ACCUMULATION OF PHOTOSYSTEM ONE 1)"	AT1G64810		-0.139312	-0.306266	-0.624395		ccb
49064	CATMA4OA27720R1	E2	OA	CDS	4	CATMA4A27720	AT4G26200	"ACS7 (1-Amino-cyclopropane-1-carboxylate synthase 7); 1-aminocyclopropane-1-carboxylate synthase"	AT4G26200		-0.139252	1.11949	0.942788		caa
12410	CATMA1OC72252R1	E2	OC	CDS	1	CATMA1C72252	AT1G80865	"unknown protein"	AT1G80865		-0.13925	0.663834	0.394145		cac
50225	CATMA4OA34700F1	E2	OA	CDS	4	CATMA4A34700	AT4G32950	"protein phosphatase 2C, putative / PP2C, putative"	AT4G32950		-0.13915	-0.752498	-0.648585		cbb
6352	CATMA1OA42776R1	E2	OA	CDS	1	CATMA1A42776	AT1E43350AT1G51660	"ATMKK4 (MITOGEN-ACTIVATED PROTEIN KINASE KINASE 4); MAP kinase kinase/ kinase"	AT1G51660		-0.139037	1.37179	1.59457		caa
39059	CATMA3OC57105F1	E2	OC	CDS	3	CATMA3C57105	AT3G06750	"hydroxyproline-rich glycoprotein family protein"	AT3G06750		-0.138528	-0.691112	-0.71213		cbb
36074	CATMA3OA39310R1	E2	OA	CDS	3	CATMA3A39310	AT3G46290,AT3G46300	"protein kinase, putative"	AT3G46290		-0.138506	0.977169	0.899229		caa
70232	CATMA5ON94075R1	E2	ON	CDS	5	0	AT5G52670	"heavy-metal-associated domain-containing protein"	AT5G52670		-0.138394	0.733933	0.818747		caa
65002	CATMA5OA57740R1	E2	OA	CDS	5	CATMA5A57740	AT5G62150	"peptidoglycan-binding LysM domain-containing protein"	AT5G62150		-0.138127	3.02104	3.39908		caa
58627	CATMA5OA12560F1	E2	OA	CDS	5	CATMA5A12560	AT5G14330	"unknown protein"	AT5G14330		-0.138066	0.249907	0.667275		cca
2045	CATMA1OA11670F1	E2	OA	CDS	1	CATMA1A11670	AT1G12680,AT1G12700	"PEPKR2 (PHOSPHOENOLPYRUVATE CARBOXYLASE-RELATED KINASE 2); kinase"	AT1G12680		-0.137973	0.737848	0.654011		caa
39684	CATMA3OC57581R1	E2	OC	CDS	3	CATMA3A38730,CATMA3A38730_N,CATMA3C57581	AT3G45730	"unknown protein"	AT3G45730		-0.137933	0.718998	0.691218		caa
22918	CATMA2OA35400R1	E2	OA	CDS	2	CATMA2A35400	AT2G37110	"unknown protein"	AT2G37110		-0.137921	1.1038	1.13594		caa
54136	CATMA4ON90094R1	E3	ON	CDS	4	0	AT4G01350	"DC1 domain-containing protein"	AT4G01350		-0.137835	0.492054	0.656261		cca
52202	CATMA4OC42547R1	E2	OC	CDS	4	CATMA4C42547	AT4G29285	"LCR24 (Low-molecular-weight cysteine-rich 24)"	AT4G29285		-0.137762	0.989549	0.790799		caa
6606	CATMA1OA44430R1	E2	OA	CDS	1	CATMA1A44430	AT1G53390	"ATPase, coupled to transmembrane movement of substances"	AT1G53390		-0.137665	0.936151	1.06804		caa
15456	CATMA1ON92374R1	E2	ON	CDS	1	0	AT1G49032,NPCRNA015	"unknown protein"	AT1G49032		-0.137312	0.760777	0.788906		caa
47127	CATMA4OA15130F1	E2	OA	CDS	4	CATMA4A15130	AT4G14713	"PPD1 (PEAPOD 1)"	AT4G14713		-0.137195	-0.758059	-0.66382		cbb
47059	CATMA4OA14730F1	E2	OA	CDS	4	CATMA4A14730	AT4G14370	"disease resistance protein (TIR-NBS-LRR class), putative"	AT4G14370		-0.136687	1.74485	1.75013		caa
4959	CATMA1OA30720F1	E2	OA	CDS	1	CATMA1A30720	AT1G32350	"AOX1D (ALTERNATIVE OXIDASE 1D); alternative oxidase"	AT1G32350		-0.136643	0.722455	0.482237		cac
15236	CATMA1ON92240R1	E2	ON	CDS	1	CATMA1A60800	AT1G71480,AT1G71490AT1G71480,AT1G71490	"nuclear transport factor 2 (NTF2) family protein"	AT1G71480		-0.136335	-0.608961	-0.683419		ccb
36758	CATMA3OA43700R1	E2	OA	CDS	3	CATMA3A43700	AT3G50700	"ATIDD2 (ARABIDOPSIS THALIANA INDETERMINATE(ID)-DOMAIN 2); nucleic acid binding / transcription factor/ zinc ion binding"	AT3G50700		-0.136128	-0.907124	-0.970646		cbb
9676	CATMA1OA64530R1	E2	OA	CDS	1	CATMA1A64530	AT1G75190	"unknown protein"	AT1G75190		-0.136044	-0.664343	-0.700126		cbb
33269	CATMA3OA16380F1	E2	OA	CDS	3	CATMA3A16380	AT3G16990	"TENA/THI-4 family protein"	AT3G16990		-0.135932	-0.737135	-0.702026		cbb
60391	CATMA5OA24040F1	E2	OA	CDS	5	CATMA5A24040	AT5G26340	"MSS1 (SUGAR TRANSPORT PROTEIN 13); carbohydrate transporter/ hexose:hydrogen symporter/ high-affinity hydrogen:glucose transporter/ sugar porter"	AT5G26340		-0.135869	1.43116	1.37512		caa
20634	CATMA2OA21250R1	E2	OA	CDS	2	CATMA2A21250	AT2G22760	"basic helix-loop-helix (bHLH) family protein"	AT2G22760		-0.135859	1.51618	1.07051		caa
13802	CATMA1ON101963R1	V2	ON	CDS_Eugene	1	0	AT1E01690	0	AT1E01690		-0.135759	-0.651633	-0.770067		cbb
35271	CATMA3OA29260F1	E2	OA	CDS	3	CATMA3A29260	AT3G29170	"unknown protein"	AT3G29170		-0.135071	0.543096	0.626651		cca
15343	CATMA1ON92310F1	E2	ON	CDS	1	0	AT1G51850	"leucine-rich repeat protein kinase, putative"	AT1G51850		-0.134981	1.15294	1.25724		caa
8320	CATMA1OA56360R1	E2	OA	CDS	1	CATMA1C72019,CATMA1C72019_N	AT1G67060	"unknown protein"	AT1G67060		-0.134832	2.06584	2.15585		caa
25242	CATMA2OC47134R1	E2	OC	CDS	2	CATMA2C47134	AT2G10020	"unknown protein"	AT2G10020		-0.134737	0.57018	0.74347		cca
64680	CATMA5OA56040R1	E2	OA	CDS	5	CATMA5A56040	AT5E56010AT5G60280,AT5G60285	"lectin protein kinase family protein"	AT5G60280		-0.134632	1.90185	1.8837		caa
3919	CATMA1OA23290F1	E2	OA	CDS	1	CATMA1A23290	AT1G24340,AT1G24350	"unknown protein"	AT1G24350		-0.13449	0.491505	0.654946		cca
50365	CATMA4OA35460F1	E2	OA	CDS	4	CATMA4A35460	AT4G33700	"CBS domain-containing protein"	AT4G33700		-0.134469	-0.87033	-0.759328		cbb
6999	CATMA1OA47230F1	E2	OA	CDS	1	CATMA1A47230	AT1G56140	"leucine-rich repeat family protein / protein kinase family protein"	AT1G56140		-0.134395	1.82051	2.00818		caa
58317	CATMA5OA10820F1	E2	OA	CDS	5	CATMA5A10820	AT5G12010	"unknown protein"	AT5G12010		-0.134193	0.698147	0.449954		cac
48594	CATMA4OA25390R1	E2	OA	CDS	4	CATMA4A25390	AT4G23550	"WRKY29 (WRKY DNA-binding protein 29); transcription factor"	AT4G23550		-0.133852	2.96496	3.17919		caa
54227	CATMA4ON90144F1	E2	ON	CDS	4	0	AT4G12334	pseudogene	AT4G12334		-0.133606	1.56511	1.64453		caa
63184	CATMA5OA47090R1	E2	OA	CDS	5	CATMA5A47090	AT5G51160,AT5G51170	"ankyrin repeat family protein"	AT5G51160		-0.133566	0.727369	0.899441		caa
19344	CATMA2OA12420R1	E3	OA	CDS	2	CATMA2A12420	AT2G13800	"ATSERK5 (SOMATIC EMBRYOGENESIS RECEPTOR LIKE KINASE 5); ATP binding / protein kinase/ transmembrane receptor protein serine/threonine kinase"	AT2G13800		-0.133461	2.13072	2.12607		caa
7505	CATMA1OA50420F1	E2	OA	CDS	1	CATMA1A50420	AT1G61370	"S-locus lectin protein kinase family protein"	AT1G61370		-0.133302	1.96607	2.09935		caa
7309	CATMA1OA48985F1	E2	OA	CDS	1	CATMA1A48985	AT1G59940	"ARR3 (RESPONSE REGULATOR 3); transcription regulator/ two-component response regulator"	AT1G59940		-0.133256	0.708318	0.918945		caa
2487	CATMA1OA14360F1	E2	OA	CDS	1	CATMA1A14360	AT1G15340 VANDAL17_8613	"MBD10 (methyl-CpG-binding domain 10); DNA binding"	AT1G15340		-0.133201	-0.606516	-0.661128		ccb
25715	CATMA2OC47488F1	E2	OC	CDS	2	CATMA2C47488	AT2G29480	"ATGSTU2 (GLUTATHIONE S-TRANSFERASE 20); glutathione transferase"	AT2G29480		-0.13318	0.714599	0.927723		caa
47903	CATMA4OA20110F1	E2	OA	CDS	4	CATMA4A20110	AT4G18990	"xyloglucan:xyloglucosyl transferase, putative / xyloglucan endotransglycosylase, putative / endo-xyloglucan transferase, putative"	AT4G18990		-0.133127	0.85412	0.810934		caa
31695	CATMA3OA07070F1	E2	OA	CDS	3	CATMA3A07070	AT3G07800	"thymidine kinase, putative"	AT3G07800		-0.132959	0.864793	0.739574		caa
3321	CATMA1OA19510F1	E2	OA	CDS	1	CATMA1A19510	AT1G20510	"OPCL1 (OPC-8:0 COA LIGASE1); 4-coumarate-CoA ligase"	AT1G20510		-0.132829	1.6916	1.70449		caa
37637	CATMA3OA49010F1	E2	OA	CDS	3	CATMA3A49010	AT3G56050	"protein kinase family protein"	AT3G56050		-0.132769	0.640001	0.682563		caa
33220	CATMA3OA16150R1	E2	OA	CDS	3	CATMA3A16150	AT3G16740	"F-box family protein"	AT3G16740		-0.132551	-0.583143	-0.687667		ccb
27674	CATMA2ON101828R1	E2	ON	CDS	2	CATMA2C47624	AT2E31930AT2G36695	"unknown protein"	AT2G36695		-0.132529	1.35775	0.987424		caa
68796	CATMA5ON91497R1	E3	ON	CDS	5	0	AT5G65274	"unknown protein"	AT5G65274		-0.132279	0.48964	0.636893		cca
22325	CATMA2OA31870F1	E2	OA	CDS	2	CATMA2A31870	AT2G33710	"AP2 domain-containing transcription factor family protein"	AT2G33710		-0.132086	1.77135	1.71264		caa
15903	CATMA1ON92624F1	R4	ON	CDS	1,1,1,1,1	0	AT1G24807,AT1G24909,AT1G25083,AT1G25155,AT1G25220AT1G24807,AT1G24909,AT1G25083,AT1G25155	"anthranilate synthase beta subunit, putative","anthranilate synthase beta subunit, putative","anthranilate synthase beta subunit, putative","anthranilate synthase beta subunit, putative","ASB1 (ANTHRANILATE SYNTHASE BETA SUBUNIT 1); anthranilate synthase"	AT1G24807		-0.132066	1.14744	1.16389		caa
56928	CATMA5OA02340R1	E2	OA	CDS	5	CATMA5A02340	AT5G03230	"unknown protein"	AT5G03230		-0.131962	-0.647685	-0.782194		cbb
25632	CATMA2OC47428R1	E2	OC	CDS	2	CATMA2C47428	AT2G25737	"unknown protein"	AT2G25737		-0.131815	0.79408	0.771373		caa
7995	CATMA1OA54070F1	E2	OA	CDS	1	CATMA1A54070,CATMA1C71978	AT1G64760	"glycosyl hydrolase family 17 protein"	AT1G64760		-0.131721	1.20108	1.15426		caa
58309	CATMA5OA10760F1	E2	OA	CDS	5	CATMA5A10760	AT5G11970	"unknown protein"	AT5G11970		-0.131608	1.82367	1.98098		caa
72681	CATMA5ON99971F1	E2	ON	CDS	5	0	AT5G67250	"SKIP2 (SKP1 INTERACTING PARTNER 2); ubiquitin-protein ligase"	AT5G67250		-0.131393	0.963744	1.1196		caa
27710	CATMA2ON101866R1	E2	ON	CDS	2	CATMA2A38380	AT2G40140	CZF1/ZFAR1	AT2G40140		-0.131352	1.40043	1.41029		caa
31381	CATMA3OA05140F1	E2	OA	CDS	3	CATMA3A05140	AT3G06080	"unknown protein"	AT3G06080		-0.131142	-0.504358	-0.712967		ccb
69786	CATMA5ON93860F2	E2	ON	CDS	5	0	AT5G10945,AT5G10946	"unknown protein"	AT5G10946		-0.130902	-0.691694	-0.932125		cbb
2395	CATMA1OA13780F1	E2	OA	CDS	1	CATMA1A13780	AT1G14740	"unknown protein"	AT1G14740		-0.130856	0.892948	0.871809		caa
58274	CATMA5OA10540R1	E2	OA	CDS	5	CATMA5A10540	AT5G11740	"AGP15 (ARABINOGALACTAN PROTEIN 15)"	AT5G11740		-0.130774	0.891076	1.13162		caa
42384	CATMA3ON91047R1	E2	ON	CDS	3	0	AT3G51478	pseudogene	AT3G51478		-0.130689	-0.214006	-0.634114		ccb
71568	CATMA5ON98187R1	V3	ON	Repeat_TAIR	5	0	AT5G49743	0	AT5G49743		-0.130567	-0.665786	-0.703024		cbb
21213	CATMA2OA24980F1	E2	OA	CDS	2	CATMA2A24980	AT2G26640,AT2G26650	"AKT1 (ARABIDOPSIS K TRANSPORTER 1); cyclic nucleotide binding / inward rectifier potassium channel"	AT2G26650		-0.130332	0.538009	0.778507		cca
7086	CATMA1OA47750R1	E2	OA	CDS	1	CATMA1A47750	AT1G56660	"unknown protein"	AT1G56660		-0.129967	0.70967	0.91435		caa
48253	CATMA4OA23140F1	E2	OA	CDS	4	CATMA4A23140	AT4G21510	"F-box family protein"	AT4G21510		-0.129537	-0.947773	-1.08555		cbb
61114	CATMA5OA33080R1	E2	OA	CDS	5	CATMA5A33080	AT5G37740	"C2 domain-containing protein"	AT5G37740		-0.129488	0.581037	0.681903		cca
35966	CATMA3OA38260R1	E2	OA	CDS	3	CATMA3A38260	AT3G45230	"hydroxyproline-rich glycoprotein family protein"	AT3G45230		-0.129402	-0.640462	-0.652792		cbb
38917	CATMA3OB50480F1	E2	OB	CDS	3	CATMA3A50480,CATMA3B50480	AT3G57480	"zinc finger (C2H2 type, AN1-like) family protein"	AT3G57480		-0.129277	1.43928	1.70544		caa
58495	CATMA5OA11820F1	E2	OA	CDS	5	CATMA5A11820	AT5G13590	"unknown protein"	AT5G13590		-0.129261	0.528646	0.738219		cca
37295	CATMA3OA46990F1	E2	OA	CDS	3	CATMA3A46990	AT3G54040	"photoassimilate-responsive protein-related"	AT3G54040		-0.129082	0.515537	1.12704		cca
45504	CATMA4OA01560R1	E2	OA	CDS	4	CATMA4A01560	AT4G01360	"unknown protein"	AT4G01360		-0.128974	2.6643	2.38713		caa
6166	CATMA1OA41410R1	E2	OA	CDS	1	CATMA1A41410	AT1G50360	"VIIIA (Myosin-like protein VIIA); motor"	AT1G50360		-0.12882	0.539043	0.832755		cca
41317	CATMA3ON100685F1	E2	ON	CDS	3	0	AT3G12400	"ATELC/ELC; ubiquitin binding"	AT3G12400		-0.128696	0.670834	0.643348		caa
15749	CATMA1ON92537F1	E3	ON	CDS	1	0	AT1G21130	"O-methyltransferase, putative"	AT1G21130		-0.128533	1.78806	1.83399		caa
67015	CATMA5OC64729F1	E2	OC	CDS	5	CATMA5C64729	AT5G43520	"DC1 domain-containing protein"	AT5G43520		-0.128486	1.17233	1.95709		caa
19393	CATMA2OA12820F1	E2	OA	CDS	2	CATMA2A12820	AT2G14290	"F-box family protein"	AT2G14290		-0.12826	1.70039	1.57694		caa
4510	CATMA1OA27580R1	E2	OA	CDS	1	CATMA1A27580	AT1G29660	"GDSL-motif lipase/hydrolase family protein"	AT1G29660		-0.128096	-1.26871	-1.55388		cbb
50104	CATMA4OA34030R1	E2	OA	CDS	4	CATMA4A34030	AT4G32300	"lectin protein kinase family protein"	AT4G32300		-0.128089	0.904871	1.08951		caa
59285	CATMA5OA16780F1	E2	OA	CDS	5	CATMA5A16780	AT5G18480	"glycogenin glucosyltransferase (glycogenin)-related"	AT5G18480		-0.128077	1.18174	1.28339		caa
35104	CATMA3OA28035R1	E2	OA	CDS	3	CATMA3A28035	AT3G28210	"PMZ; zinc ion binding"	AT3G28210		-0.128047	2.59101	2.53298		caa
45330	CATMA4OA00403R1	E2	OA	CDS	4	CATMA4A00403	AT4G00335	"RHB1A (RING-H2 finger B1A); protein binding / zinc ion binding"	AT4G00335		-0.128041	-0.661402	-0.681159		cbb
34311	CATMA3OA22990F1	E2	OA	CDS	3	CATMA3A22990	AT3G23030	"IAA2 (indoleacetic acid-induced protein 2); transcription factor"	AT3G23030		-0.127973	0.723971	0.992733		caa
56440	CATMA4ON98537R1	R4	ON	CDS	2,4,4,4,5	0	AT2G34950,AT4G16465,AT4G20110,AT4G20115,AT4G31895,AT5G44705AT4G20110,AT4G20115	"vacuolar sorting receptor, putative"	AT4G20110		-0.127755	0.811924	0.751468		caa
11728	CATMA1OC71758R1	E3	OC	CDS	1	CATMA1C71758	AT1G51760	"IAR3 (IAA-ALANINE RESISTANT 3); metallopeptidase"	AT1G51760		-0.127709	0.956511	0.948687		caa
39448	CATMA3OC57397R1	E2	OC	CDS	3	CATMA3C57397	AT3G26080	"plastid-lipid associated protein PAP / fibrillin family protein"	AT3G26080		-0.12753	0.852651	0.608354		cac
1605	CATMA1OA09110F1	E2	OA	CDS	1	CATMA1A09110	AT1G10240	"FRS11 (FAR1-RELATED SEQUENCE 11); zinc ion binding"	AT1G10240		-0.127502	-0.494583	-0.635057		ccb
21343	CATMA2OA25800F1	E2	OA	CDS	2	0	AT2G27390 AT2E21980	"proline-rich family protein"	AT2G27390		-0.127428	0.636132	0.479249		cac
38048	CATMA3OA51500R1	EI2	OA	CDS	3	CATMA3A51500	AT3G58490	"phosphatidic acid phosphatase family protein / PAP2 family protein"	AT3G58490		-0.127057	1.62754	1.80666		caa
16576	CATMA1ON95100R1	E2	ON	CDS	1	0	AT1G51430	"unknown protein"	AT1G51430		-0.126943	-1.07558	-0.988456		cbb
53589	CATMA4ON100184F1	E3	ON	CDS	4	0	AT4G11830	"phospholipase D gamma 2 / PLD gamma 2 (PLDGAMMA2)"	AT4G11830		-0.126794	1.12191	1.25059		caa
20277	CATMA2OA19180F1	E2	OA	CDS	2	CATMA2A19180	AT2G20630	"protein phosphatase 2C, putative / PP2C, putative"	AT2G20630		-0.126585	0.69413	0.850774		caa
38505	CATMA3OA54603F1	E2	OA	CDS	3	CATMA3A54603	AT3G61460	"BRH1 (BRASSINOSTEROID-RESPONSIVE RING-H2); protein binding / zinc ion binding"	AT3G61460		-0.126493	-1.52401	-1.26329		cbb
67503	CATMA5OC65108F1	E2	OC	CDS	5	CATMA5C65108	AT5G63480,AT5G63490	"CBS domain-containing protein / octicosapeptide/Phox/Bemp1 (PB1) domain-containing protein"	AT5G63490		-0.126212	0.988989	1.13029		caa
60349	CATMA5OA23600F1	E2	OA	CDS	5	CATMA5A23600	AT5G25930,AT5G25940	"early nodulin-related"	AT5G25940		-0.125954	0.623564	0.81308		caa
24192	CATMA2OA43130R1	E2	OA	CDS	2	CATMA2A43130	AT2G44670	"senescence-associated protein-related"	AT2G44670		-0.12594	-1.3108	-0.980939		cbb
11150	CATMA1OC71316R1	E2	OC	CDS	1	CATMA1C71316	AT1G21000	"unknown protein"	AT1G21000		-0.125698	-0.626705	-0.717093		cbb
14589	CATMA1ON102714F1	E3	ON	CDS	1	0	AT1G61500AT1G61500	"S-locus protein kinase, putative"	AT1G61500		-0.125512	0.987855	0.653801		caa
68622	CATMA5OM00653R1	M2	OM	CDS/miRNA	5	0	AT5G26030,AT5G26030,AT5G26038,AT5G26038,AT5G26040	ferrochelatase,MIR860a	AT5G26030		-0.125388	2.13199	2.31014		caa
19917	CATMA2OA16870F1	E2	OA	CDS	2	CATMA2A16870	AT2G18196	"copper chaperone (CCH)-related"	AT2G18196		-0.125345	0.72703	0.642055		caa
24593	CATMA2OA45400F1	E2	OA	CDS	2	CATMA2A45400	AT2G46940	"unknown protein"	AT2G46940		-0.125055	0.991802	0.400358		cac
46191	CATMA4OA08305F1	E3	OA	CDS	4	CATMA4A08305	AT4G08500	"MEKK1 (MYTOGEN ACTIVATED PROTEIN KINASE KINASE); kinase"	AT4G08500		-0.124954	0.762553	0.854117		caa
4859	CATMA1OA30080F1	E2	OA	CDS	1	CATMA1A30080	AT1G31820	"amino acid permease family protein"	AT1G31820		-0.124889	-0.467982	-0.753538		ccb
64678	CATMA5OA56030R1	E2	OA	CDS	5	CATMA5A56030	AT5G60270	"lectin protein kinase family protein"	AT5G60270		-0.124855	0.805944	0.865323		caa
16521	CATMA1ON95074F1	E2	ON	0	1	0	AT1G45248	"unknown protein"	AT1G45248		-0.124809	-1.01474	-0.888482		cbb
60244	CATMA5OA22880R1	E2	OA	CDS	5	CATMA5A22880	AT5G25170,AT5G25180	"unknown protein"	AT5G25170		-0.124791	0.474787	0.757054		cca
9541	CATMA1OA63730F1	E2	OA	CDS	1	CATMA1A63730	AT1G74330	"ATP binding / protein kinase"	AT1G74330		-0.124461	2.36639	2.42798		caa
70107	CATMA5ON94014F1	M2	ON	CDS	5	CATMA5A37710	AT5G41980,AT5G41980,AT5G41990,AT5G41990,AT5G41992,AT5G41992	"WNK8 (Arabidopsis WNK kinase 8); kinase","unknown protein"	AT5G41990		-0.124344	0.604146	0.661055		cca
65657	CATMA5OA61230F1	E2	OA	CDS	5	CATMA5A61230	AT5G65920	"U-box domain-containing protein"	AT5G65920		-0.124263	0.650016	0.34896		cac
36497	CATMA3OA42050F1	E2	OA	CDS	3	CATMA3A42050	AT3G49055	"unknown protein"	AT3G49055		-0.124243	0.77063	0.484521		cac
11198	CATMA1OC71358R1	E2	OC	CDS	1	CATMA1C71358	AT1G22885	"unknown protein"	AT1G22885		-0.124096	0.453661	0.651785		cca
35100	CATMA3OA28010R1	E2	OA	CDS	3	CATMA3A28010	AT3G28180	"ATCSLC04 (Cellulose synthase-like C4); transferase, transferring glycosyl groups"	AT3G28180		-0.123587	0.774524	0.714717		caa
8525	CATMA1OA57730F1	E2	OA	CDS	1	CATMA1A57730	AT1G68340	"unknown protein"	AT1G68340		-0.123574	2.61038	2.59203		caa
34807	CATMA3OA26060F1	E2	OA	CDS	3	CATMA3A26060	AT3G26210	"CYP71B23 (cytochrome P450, family 71, subfamily B, polypeptide 23); oxygen binding"	AT3G26210		-0.12341	0.197915	0.684145		cca
42618	CATMA3ON91186F2	R4	ON	CDS	3,3	0	AT3G22235,AT3G22240	"unknown protein","unknown protein"	AT3G22235		-0.122878	0.736474	0.847396		caa
16957	CATMA1ON95287F1	V3	ON	Repeat_TAIR	1	0	AT1G08105	0	AT1G08105		-0.122794	2.22047	2.29453		caa
61615	CATMA5OA37030F1	E2	OA	CDS	5	CATMA5A37030	AT5G41400	"zinc finger (C3HC4-type RING finger) family protein"	AT5G41400		-0.122747	-0.69891	-0.650794		cbb
2810	CATMA1OA16350R1	E2	OA	CDS	1	CATMA1A16350	AT1G17330	"metal-dependent phosphohydrolase HD domain-containing protein-related"	AT1G17330		-0.122698	1.32436	1.50439		caa
27539	CATMA2ON101673F1	E2	ON	CDS	2	0	AT2G24860	"chaperone protein dnaJ-related"	AT2G24860		-0.12269	0.739241	0.787367		caa
25465	CATMA2OC47304F1	E2	OC	CDS	2	CATMA2A18130,CATMA2C47304	AT2G19590	"ACO1 (ACC OXIDASE 1); 1-aminocyclopropane-1-carboxylate oxidase"	AT2G19590		-0.122617	0.617666	1.37552		cca
60057	CATMA5OA21560F1	E2	OA	CDS	5	CATMA5A21560	AT5G24040	"F-box family protein"	AT5G24040		-0.122589	0.761987	0.677075		caa
62552	CATMA5OA43190R1	E2	OA	CDS	5	CATMA5A43190	AT5G47200,AT5G47210	"AtRABD2b/AtRab1A (Arabidopsis Rab GTPase homolog D2b); GTP binding"	AT5G47200		-0.122583	0.769049	0.83566		caa
64131	CATMA5OA52710F1	E2	OA	CDS	5	CATMA5A52710	AT5G56960	"basic helix-loop-helix (bHLH) family protein"	AT5G56960		-0.12252	3.28941	3.54339		caa
52707	CATMA4OD01770F1	E2	OD	CDS	4	CATMA4D01770	AT4G34135	"UGT73B2; UDP-glucosyltransferase/ UDP-glycosyltransferase/ flavonol 3-O-glucosyltransferase"	AT4G34135		-0.122468	0.437003	0.662916		cca
42641	CATMA3ON91203F1	VE2	ON	CDS	3	0	AT3G59110,AT3G59120AT3G59110,AT3G59120	"DC1 domain-containing protein"	AT3G59120		-0.122272	-0.428999	-0.690193		ccb
38206	CATMA3OA52560R1	E2	OA	CDS	3	CATMA3A52560	AT3G59520,AT3G59530	"strictosidine synthase family protein"	AT3G59530		-0.122029	0.628904	0.85989		caa
72480	CATMA5ON99780R1	E2	ON	CDS	5	CATMA5A45500	AT5G49520	"WRKY48 (WRKY DNA-binding protein 48); transcription factor"	AT5G49520		-0.121952	2.74194	2.5442		caa
7266	CATMA1OA48720R1	E2	OA	CDS	1	CATMA1A48720	AT1G59700	"ATGSTU16 (Arabidopsis thaliana Glutathione S-transferase (class tau) 16); glutathione transferase"	AT1G59700		-0.12188	-0.943769	-1.11957		cbb
27683	CATMA2ON101837F1	E2	ON	CDS	2	0	AT2G37130	"peroxidase 21 (PER21) (P21) (PRXR5)"	AT2G37130		-0.121844	-0.778351	-0.975607		cbb
55000	CATMA4ON94287R1	E3	ON	CDS	4	CATMA4A22350	AT4G20840	"FAD-binding domain-containing protein"	AT4G20840		-0.121797	1.87078	2.11761		caa
22888	CATMA2OA35250R1	E2	OA	CDS	2	CATMA2A35250	AT2G36970	"UDP-glucoronosyl/UDP-glucosyl transferase family protein"	AT2G36970		-0.121709	-0.523809	-0.725478		ccb
66889	CATMA5OC64619F1	E2	OC	CDS	5	CATMA5C64619	AT5G38895,AT5G38900	"DSBA oxidoreductase family protein"	AT5G38900		-0.121646	1.21954	1.72188		caa
32026	CATMA3OA09080R1	E2	OA	CDS	3	CATMA3A09080	AT3G10120	"unknown protein"	AT3G10120		-0.121556	-1.28471	-0.987266		cbb
51648	CATMA4OC42140R1	E2	OC	CDS	4	CATMA4C42140	AT4G06536	"unknown protein"	AT4G06536		-0.121341	-0.869592	-0.789389		cbb
66535	CATMA5OC64353F1	E2	OC	CDS	5	CATMA5C64353	AT5G21960	"AP2 domain-containing transcription factor, putative"	AT5G21960		-0.121273	1.16743	0.963571		caa
14562	CATMA1ON102694R1	V3	ON	CDS	1	0	AT1E49700AT1G58602	"ATP binding / protein binding"	AT1G58602		-0.121198	1.19349	1.32848		caa
8809	CATMA1OA59275F1	E2	OA	CDS	1	CATMA1A59275	AT1G69960	"PP2A (SERINE/THREONINE PROTEIN PHOSPHATASE 2A); protein phosphatase type 2A"	AT1G69960		-0.121098	0.784244	1.03114		caa
57201	CATMA5OA04040F1	E2	OA	CDS	5	CATMA5A04040	AT5G04860	"unknown protein"	AT5G04860		-0.120821	0.485723	0.706831		cca
10218	CATMA1OA67740R1	E2	OA	CDS	1	CATMA1A67740	AT1G78670	"ATGGH3 (GAMMA-GLUTAMYL HYDROLASE 3); gamma-glutamyl hydrolase"	AT1G78670		-0.120753	-0.338184	-0.669901		ccb
57570	CATMA5OA06260R1	E2	OA	CDS	5	CATMA5A06260	AT5G07080	"transferase family protein"	AT5G07080		-0.120653	0.576586	1.13707		cca
50394	CATMA4OA35720R1	E2	OA	CDS	4	CATMA4A35720	AT4G33920	"protein phosphatase 2C family protein / PP2C family protein"	AT4G33920		-0.120495	1.72353	1.63388		caa
7206	CATMA1OA48493R1	E2	OA	CDS	1	CATMA1A48493	AT1G58340	"ZF14; transporter"	AT1G58340		-0.120443	1.44544	1.77671		caa
61	CATMA1OA00320F1	E2	OA	CDS	1	CATMA1A00320	AT1G01340	"ATCNGC10 (CYCLIC NUCLEOTIDE GATED CHANNEL 10); calmodulin binding / cyclic nucleotide binding / ion channel"	AT1G01340		-0.120365	1.14125	1.44083		caa
64589	CATMA5OA55520F1	E2	OA	CDS	5	CATMA5A55520	AT5G59730,AT5G59732 AT5G59732	"ATEXO70H7 (EXOCYST SUBUNIT EXO70 FAMILY PROTEIN H7); protein binding"	AT5G59730		-0.120149	1.39692	1.34987		caa
30858	CATMA3OA01920R1	E2	OA	CDS	3	CATMA3A01920,CATMA3A01920_N	AT3G03000	"calmodulin, putative"	AT3G03000		-0.120121	1.14526	1.07618		caa
45240	CATMA3ON99115R1	V2	ON	otherRNA	3	0	AT3G22120,AT3G22121 AT3G22121	0	AT3G22121		-0.120049	-0.688188	-0.467586		cbc
37936	CATMA3OA50790R1	E2	OA	CDS	3	CATMA3A50790	AT3G57760,AT3G57765	"ATP binding / protein kinase"	AT3G57760		-0.119851	1.52055	1.27101		caa
33546	CATMA3OA18170R1	E2	OA	CDS	3	CATMA3A18170	AT3G18560	"unknown protein"	AT3G18560		-0.11971	1.19052	1.42839		caa
45847	CATMA4OA03810F1	E2	OA	CDS	4	CATMA4A03810	AT4G03460	"ankyrin repeat family protein"	AT4G03460		-0.119688	2.23545	2.35827		caa
65400	CATMA5OA59880R1	E2	OA	CDS	5	CATMA5A59880	AT5G64450	"unknown protein"	AT5G64450		-0.119437	1.09492	1.05265		caa
28867	CATMA2ON94805F1	E2	ON	CDS	2	CATMA2A22930	AT2G24600	"ankyrin repeat family protein"	AT2G24600		-0.11942	3.04726	3.15001		caa
20008	CATMA2OA17482R1	E2	OA	CDS	2	CATMA2A17482	AT2G18876	"unknown protein"	AT2G18876		-0.11925	-0.535289	-0.646796		ccb
59458	CATMA5OA17860R1	E2	OA	CDS	5	CATMA5A17860	AT5G19430	"zinc finger (C3HC4-type RING finger) family protein"	AT5G19430		-0.119143	-0.621376	-0.805113		ccb
26686	CATMA2OF00812R1	E2	OF	CDS	2	CATMA_GFT_00812	AT2G20142	"unknown protein"	AT2G20142		-0.119101	0.74501	0.636498		caa
2937	CATMA1OA17200F1	E2	OA	CDS	1	CATMA1A17200	AT1G18210	"calcium-binding protein, putative"	AT1G18210		-0.119024	1.06404	1.07561		caa
47872	CATMA4OA19940R1	E2	OA	CDS	4	CATMA4A19940	AT4G18830	"ATOFP5/OFP5 (ARABIDOPSIS THALIANA OVATE FAMILY PROTEIN 5)"	AT4G18830		-0.118965	-0.657501	-0.589318		cbc
18905	CATMA2OA05200F1	E2	OA	CDS	2	CATMA2A05200	AT2G06530	"SNF7 family protein"	AT2G06530		-0.118905	0.820577	0.863779		caa
36397	CATMA3OA41430F1	E2	OA	CDS	3	CATMA3A41430	AT3G48450	"nitrate-responsive NOI protein, putative"	AT3G48450		-0.118862	2.04531	2.1496		caa
62077	CATMA5OA40030F1	E2	OA	CDS	5	CATMA5A40030,CATMA5A40030_N	AT5G44290	kinase	AT5G44290		-0.118307	1.37359	1.52137		caa
36450	CATMA3OA41740R1	E2	OA	CDS	3	CATMA3A41740	AT3G48760	"zinc finger (DHHC type) family protein"	AT3G48760		-0.118218	1.07759	1.11476		caa
22485	CATMA2OA32773F1	E2	OA	CDS	2	CATMA2A32773	AT2G34650	"PID (PINOID); kinase"	AT2G34650		-0.118203	0.916605	1.18663		caa
23976	CATMA2OA41760R1	E2	OA	CDS	2	CATMA2A41760	AT2G43340,AT2G43350	"unknown protein"	AT2G43340		-0.118178	-0.906955	-0.935571		cbb
42798	CATMA3ON91296R1	E2	ON	CDS	3	0	AT3G27415,AT3G27416AT3G27415,AT3G27416	"unknown protein"	AT3G27415		-0.118036	1.18931	1.52561		caa
62202	CATMA5OA40970R1	E2	OA	CDS	5	CATMA5A40970	AT5G45110	"NPR3 (NPR1-LIKE PROTEIN 3); protein binding"	AT5G45110		-0.117976	1.22337	1.16211		caa
37307	CATMA3OA47070F1	E2	OA	CDS	3	CATMA3A47070	AT3G54100	"unknown protein"	AT3G54100		-0.11785	0.929648	1.05389		caa
23297	CATMA2OA37610F1	E2	OA	CDS	2	CATMA2A37610	AT2G39360	"protein kinase family protein"	AT2G39360		-0.11765	1.20344	1.28633		caa
35321	CATMA3OA29600F1	E2	OA	CDS	3	CATMA3A29600	AT3G29400	"ATEXO70E1 (exocyst subunit EXO70 family protein E1); protein binding"	AT3G29400		-0.117349	1.84825	1.77282		caa
15882	CATMA1ON92611R1	E2	ON	CDS	1	0	AT1G51913	"unknown protein"	AT1G51913		-0.116994	2.25511	2.71465		caa
1291	CATMA1OA07425F1	E2	OA	CDS	1	CATMA1A07425	AT1G08450	"CRT3 (CALRETICULIN 3); calcium ion binding"	AT1G08450		-0.116917	0.560454	0.710796		cca
24751	CATMA2OA46360F1	E2	OA	CDS	2	0	AT2G47930 AT2E43990	"AGP26/ATAGP26 (ARABINOGALACTAN PROTEINS 26)"	AT2G47930		-0.116739	-0.717263	-0.686481		cbb
42085	CATMA3ON90874F1	E2	ON	CDS	3	CATMA3A39230	AT3G46220,AT3G46230	"ATHSP17.4 (Arabidopsis thaliana heat shock protein 17.4)"	AT3G46230		-0.116596	0.877562	-0.00703397		cac
63614	CATMA5OA49680R1	E2	OA	CDS	5	CATMA5A49680	AT5G53800	"unknown protein"	AT5G53800		-0.116179	-0.467254	-0.617372		ccb
47350	CATMA4OA16796R1	E2	OA	CDS	4	CATMA4A16796	AT4G15975	"zinc finger (C3HC4-type RING finger) family protein"	AT4G15975		-0.115744	0.737894	0.892791		caa
33398	CATMA3OA17145R1	E2	OA	CDS	3	CATMA3A17145	AT3G17700	"CNBT1 (CYCLIC NUCLEOTIDE-BINDING TRANSPORTER 1); calmodulin binding / cyclic nucleotide binding / ion channel"	AT3G17700		-0.115437	0.63267	0.422166		cac
1830	CATMA1OA10380R1	E2	OA	CDS	1	CATMA1A10380	AT1G11440	"unknown protein"	AT1G11440		-0.114971	-1.09337	-1.13545		cbb
31326	CATMA3OA04860R1	E2	OA	CDS	3	CATMA3A04860	AT3G05800	"transcription factor"	AT3G05800		-0.114952	-0.845093	-0.618392		cbb
19329	CATMA2OA12320F1	E2	OA	CDS	2	CATMA2A12320	AT2G13610	"ABC transporter family protein"	AT2G13610		-0.11488	-1.0499	-0.985007		cbb
65419	CATMA5OA59990F1	E2	OA	CDS	5	CATMA5A59990	AT5G64560	"magnesium transporter CorA-like family protein (MRS2-2)"	AT5G64560		-0.114563	-0.656703	-0.657845		cbb
51285	CATMA4OA40650F1	E2	OA	CDS	4	CATMA4A40650	AT4G39230	"isoflavone reductase, putative"	AT4G39230		-0.11425	1.07245	1.09906		caa
64626	CATMA5OA55700R1	E2	OA	CDS	5	CATMA5A55700	AT5G59950	"RNA and export factor-binding protein, putative"	AT5G59950		-0.113938	0.31236	0.655856		cca
47679	CATMA4OA18760F1	E2	OA	CDS	4	CATMA4A18760	AT4G17720	"RNA recognition motif (RRM)-containing protein"	AT4G17720		-0.113783	0.827855	1.11735		caa
25187	CATMA2OC47075F1	E2	OC	CDS	2	CATMA2C47075	AT2G05160	"zinc finger (CCCH-type) family protein / RNA recognition motif (RRM)-containing protein"	AT2G05160		-0.113566	-0.432007	-0.752914		ccb
27571	CATMA2ON101715F1	E2	ON	CDS	2	0	AT2G27500	"glycosyl hydrolase family 17 protein"	AT2G27500		-0.113432	1.05219	0.936932		caa
23989	CATMA2OA41810F1	E2	OA	CDS	2	CATMA2A41810	AT2G43400,AT2G43410	"FPA (FPA)"	AT2G43410		-0.113275	0.969513	0.706962		caa
49643	CATMA4OA31300F1	E2	OA	CDS	4	CATMA4A31300	AT4G29670	"thioredoxin family protein"	AT4G29670		-0.113246	0.869617	0.829134		caa
52573	CATMA4OC42802F1	V2	OC	CDS_Eugene	4	CATMA4C42802	AT4E19530	0	AT4E19530		-0.113206	0.648452	0.805167		caa
48746	CATMA4OA26140R1	E2	OA	CDS	4	CATMA4A26140	AT4G24400	"CIPK8 (CBL-INTERACTING PROTEIN KINASE 8)"	AT4G24400		-0.113181	1.19375	1.40274		caa
2189	CATMA1OA12570F1	E2	OA	CDS	1	CATMA1A12570	AT1G13580	"LAG13 (LAG1 LONGEVITY ASSURANCE HOMOLOG 3)"	AT1G13580		-0.112996	0.815414	0.901016		caa
50660	CATMA4OA37160R1	E2	OA	CDS	4	CATMA4A37160	AT4G35500	"protein kinase family protein"	AT4G35500		-0.112936	0.836849	0.890611		caa
15507	CATMA1ON92400F1	E3	ON	CDS	1	0	AT1G07780	"PAI1 (PHOSPHORIBOSYLANTHRANILATE ISOMERASE 1); phosphoribosylanthranilate isomerase"	AT1G07780		-0.112821	-0.520463	-0.675158		ccb
54661	CATMA4ON92738R1	E3	ON	snoRNA	4	0	AT4G39366AT4G39366	snoRNA	AT4G39366		-0.11268	-0.653099	-0.277005		cbc
51126	CATMA4OA39940R1	E2	OA	CDS	4	CATMA4A39940	AT4G38420	"SKS9 (SKU5 Similar 9); copper ion binding / oxidoreductase"	AT4G38420		-0.112531	0.916205	0.570062		cac
20387	CATMA2OA19820F1	E2	OA	CDS	2	CATMA2A19820	AT2G21180	"unknown protein"	AT2G21180		-0.112456	-0.81922	-0.888566		cbb
54487	CATMA4ON90306F1	E2	ON	CDS	4	0	AT4G20006	"unknown protein"	AT4G20006		-0.112431	1.08038	0.994072		caa
36983	CATMA3OA44980F1	V2	OA	otherRNA	3	0	AT3G52072AT3G52070,AT3G52072	0	AT3G52072		-0.112308	-0.379576	-0.684214		ccb
65327	CATMA5OA59535F1	E2	OA	CDS	5	CATMA5A59535	AT5G64040	"PSAN (photosystem I reaction center subunit PSI-N); calmodulin binding"	AT5G64040		-0.111836	-0.566963	-0.775015		ccb
68678	CATMA5ON102990R1	E2	ON	CDS	5	0	AT5G18470,AT5G18475	"curculin-like (mannose-binding) lectin family protein"	AT5G18470		-0.111799	0.850499	0.977328		caa
34925	CATMA3OA26790F1	E2	OA	CDS	3	CATMA3A26790	AT3G27020	"YSL6 (YELLOW STRIPE LIKE 6); oligopeptide transporter"	AT3G27020		-0.111602	-0.924749	-0.959879		cbb
36541	CATMA3OA42380F1	E2	OA	CDS	3	CATMA3A42380	AT3G49350	"RAB GTPase activator"	AT3G49350		-0.111588	1.28976	1.30436		caa
60486	CATMA5OA24600R1	E2	OA	CDS	5	CATMA5A24600	AT5G27240	"DNAJ heat shock N-terminal domain-containing protein"	AT5G27240		-0.111495	-0.726138	-0.487665		cbc
24617	CATMA2OA45580F1	E3	OA	CDS	2	CATMA2A45580	AT2G47130	"short-chain dehydrogenase/reductase (SDR) family protein"	AT2G47130		-0.111195	1.65239	1.70283		caa
46163	CATMA4OA08060F1	E2	OA	CDS	4	CATMA4A08060	AT4G08310	"unknown protein"	AT4G08310		-0.11118	-0.650808	-0.505883		cbc
1035	CATMA1OA06060F1	E2	OA	CDS	1	CATMA1A06060	AT1G07000	"ATEXO70B2 (exocyst subunit EXO70 family protein B2); protein binding"	AT1G07000		-0.111087	3.42874	3.52949		caa
8342	CATMA1OA56520R1	E2	OA	CDS	1	CATMA1A56520	AT1G67190	"F-box family protein"	AT1G67190		-0.110691	0.478007	0.913661		cca
41498	CATMA3ON100868R1	E2	ON	CDS	3	0	AT3G26020	"protein phosphatase type 2A regulator"	AT3G26020		-0.110629	1.40817	1.53785		caa
57599	CATMA5OA06450F1	E2	OA	CDS	5	CATMA5A06450	AT5G07240,AT5G07250	"rhomboid family protein"	AT5G07250		-0.110568	-0.400673	-0.63664		ccb
38649	CATMA3OA55410F1	E2	OA	CDS	3	CATMA3A55410	AT3G62260	"protein phosphatase 2C, putative / PP2C, putative"	AT3G62260		-0.110529	1.78666	1.74787		caa
24531	CATMA2OA45050F1	E2	OA	CDS	2	CATMA2A45050	AT2G46620	"AAA-type ATPase family protein"	AT2G46620		-0.110425	1.85299	1.83572		caa
21135	CATMA2OA24570F1	E2	OA	CDS	2	CATMA2A24570	AT2G26190	"calmodulin-binding family protein"	AT2G26190		-0.110305	1.25271	1.35753		caa
18655	CATMA2OA03103F1	E2	OA	CDS	2	CATMA2A03103	AT2G04110	pseudogene	AT2G04110		-0.110248	-0.553809	-0.674397		ccb
46434	CATMA4OA10320R1	E2	OA	CDS	4	CATMA4A10320	AT4G10270,AT4G10280	"wound-responsive family protein"	AT4G10270		-0.110133	-1.06348	-0.552526		cbc
47708	CATMA4OA18920R1	E2	OA	CDS	4	CATMA4A18920	AT4G17895	"ubiquitin-specific protease 20, putative (UBP20)"	AT4G17895		-0.110061	1.14592	1.24121		caa
1007	CATMA1OA05910F1	E2	OA	CDS	1	CATMA1A05910	AT1G06840	"leucine-rich repeat transmembrane protein kinase, putative"	AT1G06840		-0.110048	0.742996	0.867943		caa
2137	CATMA1OA12220F1	E2	OA	CDS	1	CATMA1A12220	AT1G13210	"haloacid dehalogenase-like hydrolase family protein"	AT1G13210		-0.109724	2.30048	2.44478		caa
7314	CATMA1OA49020R1	E2	OA	CDS	1	CATMA1A49020	AT1G59970	"matrixin family protein"	AT1G59970		-0.109709	0.848513	0.738183		caa
8218	CATMA1OA55610R1	E2	OA	CDS	1	CATMA1A55610	AT1G66340,AT1G66345	"ETR1 (ETHYLENE RESPONSE 1); two-component response regulator"	AT1G66340		-0.109616	0.534443	0.702612		cca
20889	CATMA2OA22915F1	E2	OA	CDS	2	0	AT2G24580	"sarcosine oxidase family protein"	AT2G24580		-0.109534	-0.419592	-0.682723		ccb
46304	CATMA4OA09150R1	E2	OA	CDS	4	CATMA4A09150	AT4G09180	"basic helix-loop-helix (bHLH) family protein"	AT4G09180		-0.109435	-0.641901	-0.821012		cbb
32088	CATMA3OA09500R1	E2	OA	CDS	3	CATMA3A09500	AT3G10500	"ANAC053 (Arabidopsis NAC domain containing protein 53); transcription factor"	AT3G10500		-0.109245	0.823783	0.801274		caa
15791	CATMA1ON92561F1	E2	ON	CDS	1	0	AT1G02920	"ATGSTF7 (GLUTATHIONE S-TRANSFERASE 11); glutathione transferase"	AT1G02920		-0.109217	1.34436	1.35661		caa
32125	CATMA3OA09770F1	V2	OA	CDS	3	CATMA3A09770	AT3G10720	"pectinesterase, putative"	AT3G10720		-0.109149	0.598833	0.765223		cca
48350	CATMA4OA23710R1	IE2	OA	CDS	4	CATMA4A23710	ATREP10B_23340AT4G22030	"F-box family protein"	AT4G22030		-0.109143	3.90665	3.91292		caa
57298	CATMA5OA04585R1	E2	OA	CDS	5	CATMA5A04585	AT5G05410	"DREB2A (DRE-BINDING PROTEIN 2A); DNA binding / transcription factor/ transcriptional activator"	AT5G05410		-0.108931	1.12571	1.13045		caa
56603	CATMA5OA00250F1	E2	OA	CDS	5	CATMA5A00250	AT5G01220	"SQD2 (SULFOQUINOVOSYLDIACYLGLYCEROL 2); UDP-sulfoquinovose:DAG sulfoquinovosyltransferase/ transferase, transferring glycosyl groups"	AT5G01220		-0.108886	-0.695159	-0.875877		cbb
51999	CATMA4OC42402F1	E2	OC	CDS	4	CATMA4C42402	AT4G19645,AT4G19650	"unknown protein"	AT4G19645		-0.108547	-0.635676	-0.577235		cbc
18401	CATMA2OA01270F1	E2	OA	CDS	2	CATMA2A01270	AT2G02220	"ATPSKR1 (PHYTOSULFOKIN RECEPTOR 1); ATP binding / peptide receptor/ protein serine/threonine kinase"	AT2G02220		-0.108547	1.37552	1.67402		caa
32975	CATMA3OA14725F1	E2	OA	CDS	3	CATMA3A14725	AT3G15356	"legume lectin family protein"	AT3G15356		-0.108518	1.74089	2.02301		caa
21653	CATMA2OA27880F1	E2	OA	CDS	2	CATMA2A27880	AT2G29500	"17.6 kDa class I small heat shock protein (HSP17.6B-CI)"	AT2G29500		-0.108313	0.691068	0.0556155		cac
22170	CATMA2OA31025R1	E2	OA	CDS	2	CATMA2A31025	AT2G32800,AT2G32810	"AP4.3A; ATP binding / protein kinase"	AT2G32800		-0.108185	1.76797	1.99549		caa
52082	CATMA4OC42464R1	E3	OC	CDS	4	CATMA4C42464	AT4G23270	"protein kinase family protein"	AT4G23270		-0.108108	1.32489	1.50939		caa
56942	CATMA5OA02430R1	E2	OA	CDS	5	CATMA5A02430	AT5G03320	"protein kinase, putative"	AT5G03320		-0.107751	0.586164	0.784482		cca
68912	CATMA5ON91571R1	E2	ON	CDS	5	0	AT5G08760	"unknown protein"	AT5G08760		-0.107706	-0.775826	-0.693376		cbb
38581	CATMA3OA55026F1	E2	OA	CDS	3	CATMA3A55026	AT3G61890	"ATHB-12 (ARABIDOPSIS THALIANA HOMEOBOX PROTEIN 1); transcription factor"	AT3G61890		-0.107582	-1.49249	-1.77317		cbb
3174	CATMA1OA18640R1	E2	OA	CDS	1	CATMA1A18640	AT1G19620	"unknown protein"	AT1G19620		-0.107365	-0.622951	-0.690654		cbb
21840	CATMA2OA28990R1	E2	OA	CDS	2	CATMA2A28990	AT2G30740	"serine/threonine protein kinase, putative"	AT2G30740		-0.107307	0.640064	0.660294		caa
43128	CATMA3ON93521R1	V2	ON	npcRNA	3	0		0	NPCRNA048		-0.107163	-0.743969	-0.919663		cbb
64653	CATMA5OA55850F1	E2	OA	CDS	5	CATMA5A55850	AT5G60100	"APRR3 (PSEUDO-RESPONSE REGULATOR 3); transcription regulator"	AT5G60100		-0.107035	-0.390321	-0.694919		ccb
9764	CATMA1OA65100R1	E2	OA	CDS	1	CATMA1A65100	AT1G75810	"unknown protein"	AT1G75810		-0.107027	0.379984	0.706964		cca
58308	CATMA5OA10740R1	E2	OA	CDS	5	CATMA5A10740	AT5G11950	"unknown protein"	AT5G11950		-0.106951	-0.535562	-0.663393		ccb
7428	CATMA1OA49870R1	E2	OA	CDS	1	CATMA1A49870	AT1G60870	"MEE9 (maternal effect embryo arrest 9)"	AT1G60870		-0.106899	-0.778032	-0.912829		cbb
4220	CATMA1OA25530R1	E2	OA	CDS	1	CATMA1A25530	AT1G27300,AT1G27310	"unknown protein"	AT1G27300		-0.106867	-0.725102	-0.887832		cbb
57088	CATMA5OA03350R1	E2	OA	CDS	5	CATMA5A03350	AT5G04170,AT5G04180	"calcium-binding EF hand family protein"	AT5G04170		-0.10678	0.660387	0.795554		caa
60552	CATMA5OA25170R1	E2	OA	CDS	5	CATMA5A25170	AT5G27760	"hypoxia-responsive family protein"	AT5G27760		-0.106766	1.69397	1.93894		caa
13863	CATMA1ON102019F1	E2	ON	CDS	1	0	AT1G07135 AT1E06620	"glycine-rich protein"	AT1G07135		-0.106673	1.67566	1.7812		caa
5288	CATMA1OA33365R1	E2	OA	CDS	1	CATMA1A33365	AT1G35230	"AGP5 (ARABINOGALACTAN-PROTEIN 5)"	AT1G35230		-0.106301	2.20677	2.66214		caa
71954	CATMA5ON99276R1	E2	ON	CDS	5	0	AT5G08750	"zinc finger (C3HC4-type RING finger) family protein"	AT5G08750		-0.10629	-0.709383	-0.721604		cbb
48392	CATMA4OA23970R1	E2	OA	CDS	4	CATMA4A23970	AT4G22265,AT4G22270,AT4G22280	"unknown protein"	AT4G22270		-0.106053	0.637159	0.459819		cac
4361	CATMA1OA26430F1	E2	OA	CDS	1	CATMA1A26430	AT1G28260	binding	AT1G28260		-0.105783	-0.537432	-0.951999		ccb
48570	CATMA4OA25210R1	E2	OA	CDS	4	CATMA4A25210	AT4G23400	"PIP1;5/PIP1D (plasma membrane intrinsic protein 1;5); water channel"	AT4G23400		-0.105695	-0.660157	-0.779517		cbb
53535	CATMA4ON100135F1	E2	ON	CDS	4	0	AT4G08170	"inositol 1,3,4-trisphosphate 5/6-kinase family protein"	AT4G08170		-0.105648	0.720873	0.719744		caa
37953	CATMA3OA50890F1	E2	OA	CDS	3	CATMA3A50890	AT3G57880	"C2 domain-containing protein"	AT3G57880		-0.105516	0.676988	0.811773		caa
7834	CATMA1OA53050R1	E2	OA	CDS	1	CATMA1A53050	AT1G63830	"proline-rich family protein"	AT1G63830		-0.105417	0.912205	0.96789		caa
58258	CATMA5OA10440R1	E2	OA	CDS	5	CATMA5A10440	AT5G11670	"ATNADP-ME2 (NADP-MALIC ENZYME 2); malate dehydrogenase (oxaloacetate-decarboxylating) (NADP+)/ malic enzyme/ oxidoreductase, acting on NADH or NADPH, NAD or NADP as acceptor"	AT5G11670		-0.10523	0.576208	0.667887		cca
39206	CATMA3OC57220R1	E2	OC	CDS	3	CATMA3C57220	AT3G15358	"unknown protein"	AT3G15358		-0.104758	0.962662	1.07638		caa
62751	CATMA5OA44340F1	E2	OA	CDS	5	CATMA5A44340	AT5G48380	"leucine-rich repeat family protein / protein kinase family protein"	AT5G48380		-0.104738	1.93524	2.04541		caa
57786	CATMA5OA07600R1	E2	OA	CDS	5	CATMA5A07600	AT5G08330	"TCP family transcription factor, putative"	AT5G08330		-0.10463	-0.625769	-0.649771		cbb
24282	CATMA2OA43580R1	E2	OA	CDS	2	CATMA2A43580	AT2G45180	"protease inhibitor/seed storage/lipid transfer protein (LTP) family protein"	AT2G45180		-0.104565	-1.18425	-1.27404		cbb
30394	CATMA2ON99063R1	V2	ON	otherRNA	2	0	AT2G13660,AT2G13665 AT2G13665	0	AT2G13665		-0.104478	0.987661	0.990291		caa
65851	CATMA5OA62280F1	E2	OA	CDS	5	CATMA5A62280	AT5G66850	"MAPKKK5 (Mitogen-activated protein kinase kinase kinase 5); kinase"	AT5G66850		-0.104431	1.33844	1.37319		caa
62611	CATMA5OA43535F1	E2	OA	CDS	5	CATMA5A43535	AT5G47560	"ATSDAT/ATTDT (TONOPLAST DICARBOXYLATE TRANSPORTER); malate transporter/ sodium:dicarboxylate symporter"	AT5G47560		-0.104407	-0.653839	-0.98752		cbb
21910	CATMA2OA29415R1	E2	OA	CDS	2	CATMA2A29415	AT2G31200	"ADF6 (ACTIN DEPOLYMERIZING FACTOR 6); actin binding"	AT2G31200		-0.10437	0.79477	0.717094		caa
65832	CATMA5OA62180R1	E2	OA	CDS	5	CATMA5A62180	AT5G66790	"protein kinase family protein"	AT5G66790		-0.104225	1.30896	0.975134		caa
3123	CATMA1OA18340F1	E2	OA	CDS	1	CATMA1A18340	AT1G19310	"zinc finger (C3HC4-type RING finger) family protein"	AT1G19310		-0.104199	1.57064	1.61842		caa
57929	CATMA5OA08500F1	E2	OA	CDS	5	CATMA5A08500	AT5G09680	"cytochrome b5 domain-containing protein"	AT5G09680		-0.104197	0.693012	0.836194		caa
35969	CATMA3OA38310F1	E2	OA	CDS	3	CATMA3A38310	AT3G45260	"zinc finger (C2H2 type) family protein"	AT3G45260		-0.104068	-0.811325	-1.11602		cbb
41202	CATMA3ON100564R1	E2	ON	CDS	3	0	AT3G02460	"plant adhesion molecule, putative"	AT3G02460		-0.103784	0.65036	0.547931		cac
33342	CATMA3OA16840R1	E2	OA	CDS	3	CATMA3A16840	AT3G17410	"serine/threonine protein kinase, putative"	AT3G17410		-0.103757	1.3567	1.40082		caa
9312	CATMA1OA62260R1	E2	OA	CDS	1	CATMA1A62260	AT1G73030,AT1G73040	"SNF7 family protein"	AT1G73030		-0.103597	0.602739	0.616076		cca
72641	CATMA5ON99924F1	E2	ON	CDS	5	CATMA5A58475	AT5G62920	"ARR6 (RESPONSE REGULATOR 6); transcription regulator/ two-component response regulator"	AT5G62920		-0.103471	-0.937183	-1.12501		cbb
70146	CATMA5ON94033R1	E2	ON	CDS	5	CATMA5A40750	AT5G44910	"Toll-Interleukin-Resistance (TIR) domain-containing protein"	AT5G44910		-0.103271	1.32099	1.18507		caa
62637	CATMA5OA43710F1	E2	OA	CDS	5	CATMA5A43710	AT5G47720,AT5G47730	"SEC14 cytosolic factor, putative / polyphosphoinositide-binding protein, putative"	AT5G47730		-0.103242	1.80908	1.93583		caa
34093	CATMA3OA21500F1	E2	OA	CDS	3	CATMA3A21500	AT3G21630	"protein kinase family protein"	AT3G21630		-0.103088	2.12507	2.2693		caa
55872	CATMA4ON97355R1	V3	ON	Repeat_TAIR	4	0	HELITRONY3_7623 AT4G06535	0	AT4G06535		-0.103069	-0.66167	-0.200504		cbc
52226	CATMA4OC42564R1	E2	OC	CDS	4	CATMA4C42564	AT4G30500	"unknown protein"	AT4G30500		-0.102877	-0.716346	-0.702119		cbb
61030	CATMA5OA32340R1	E2	OA	CDS	5	CATMA5A32340	AT5G37070	"unknown protein"	AT5G37070		-0.102847	0.663242	0.724594		caa
4643	CATMA1OA28500F1	E3	OA	CDS	1	CATMA1A28500	AT1G30490	"PHV (PHAVOLUTA); DNA binding / transcription factor"	AT1G30490		-0.102527	-0.757459	-0.636382		cbb
25109	CATMA2OC47012F1	E3	OC	CDS	2	CATMA2C47012	AT2G02010	"glutamate decarboxylase, putative"	AT2G02010		-0.102508	3.13799	3.63511		caa
8168	CATMA1OA55290R1	E2	OA	CDS	1	CATMA1A55290	AT1G66030	"CYP96A14P (cytochrome P450, family 96, subfamily A, polypeptide 14 pseudogene); heme binding / iron ion binding / monooxygenase"	AT1G66030		-0.10243	0.589532	0.731759		cca
206	CATMA1OA01120R1	E2	OA	CDS	1	CATMA1A01120	AT1G02120	"VAD1 (VASCULAR ASSOCIATED DEATH1)"	AT1G02120		-0.102038	0.639315	0.62698		caa
60248	CATMA5OA22930R1	E2	OA	CDS	5	CATMA5A22930	AT5G25210	"unknown protein"	AT5G25210		-0.101986	-0.863271	-0.818534		cbb
58052	CATMA5OA09170R1	E2	OA	CDS	5	CATMA5A09170	AT5G10410	"epsin N-terminal homology (ENTH) domain-containing protein / clathrin assembly protein-related"	AT5G10410		-0.10193	0.895743	1.26621		caa
56490	CATMA4ON99025R2	E3	ON	CDS	4	0	AT4G13505,AT4G13510	"AMT1;1 (AMMONIUM TRANSPORT 1); ammonium transporter"	AT4G13510		-0.101861	0.656166	0.784911		caa
64749	CATMA5OA56430F1	E2	OA	CDS	5	CATMA5A56430	AT5G60690,AT5G60700	"glycosyltransferase family protein 2"	AT5G60700		-0.101398	0.632645	0.533855		cac
21837	CATMA2OA28970F1	E2	OA	CDS	2	CATMA2A28970	AT2G30720	"thioesterase family protein"	AT2G30720		-0.10117	1.73225	1.32903		caa
64174	CATMA5OA52970R1	E2	OA	CDS	5	CATMA5A52970	AT5G57220	"CYP81F2 (cytochrome P450, family 81, subfamily F, polypeptide 2); oxygen binding"	AT5G57220		-0.100811	2.47508	2.67188		caa
37708	CATMA3OA49450R1	E2	OA	CDS	3	CATMA3A49450	AT3G56470	"F-box family protein"	AT3G56470		-0.100633	0.901268	1.12219		caa
50950	CATMA4OA38820R1	E2	OA	CDS	4	CATMA4A38820	AT4G37240	"unknown protein"	AT4G37240		-0.100209	-0.73073	-0.945751		cbb
13041	CATMA1OF00227F1	V3	OF	Repeat_Element	1	0	SIMPLEHAT1_6010 AT1G32680	0	SIMPLEHAT1_6010		-0.100205	0.598967	0.801236		cca
25354	CATMA2OC47205R1	E2	OC	CDS	2	CATMA2C47205	AT2G15960	"unknown protein"	AT2G15960		-0.100091	0.732591	0.759963		caa
13809	CATMA1ON101968F1	E2	ON	CDS	1	CATMA1A01940	AT1G03060 AT1E02180	"WD-40 repeat family protein / beige-related"	AT1G03060		-0.100073	1.02728	1.22894		caa
11824	CATMA1OC71823R1	E2	OC	CDS	1	CATMA1C71823	AT1G54730	"sugar transporter, putative"	AT1G54730		-0.0998163	-0.620569	-0.693711		ccb
9181	CATMA1OA61530F1	E2	OA	CDS	1	CATMA1A61530	AT1G72280	"AERO1 (ARABIDOPSIS ENDOPLASMIC RETICULUM OXIDOREDUCTINS 1)"	AT1G72280		-0.0996679	2.01383	2.10296		caa
37958	CATMA3OA50910R1	E2	OA	CDS	3	CATMA3A50910	AT3G57910	"D111/G-patch domain-containing protein"	AT3G57910		-0.0994937	-0.624058	-0.747352		cbb
12008	CATMA1OC71963R1	E2	OC	CDS	1	CATMA1C71963	AT1G63750	"ATP binding / nucleoside-triphosphatase/ nucleotide binding / protein binding"	AT1G63750		-0.0994901	1.70239	1.68122		caa
48648	CATMA4OA25654R1	E2	OA	CDS	4	CATMA4A25654	AT4G23870	"unknown protein"	AT4G23870		-0.0993294	-1.88543	-2.26673		cbb
12370	CATMA1OC72223R1	E2	OC	CDS	1	CATMA1C72223	AT1G78680	"ATGGH2 (GAMMA-GLUTAMYL HYDROLASE 2); gamma-glutamyl hydrolase"	AT1G78680		-0.0992846	-0.699742	-0.765219		cbb
63357	CATMA5OA48130F1	E2	OA	CDS	5	CATMA5A48130	AT5G52190	"sugar isomerase (SIS) domain-containing protein"	AT5G52190		-0.0991531	-1.05818	-1.16859		cbb
33284	CATMA3OA16470R1	E2	OA	CDS	3	CATMA3A16470	AT3G17070	"peroxidase, putative"	AT3G17070		-0.0990122	-0.983824	-0.923439		cbb
57218	CATMA5OA04100R1	E2	OA	CDS	5	CATMA5A04100	AT5G04930	"ALA1 (AMINOPHOSPHOLIPID ATPASE1); ATPase, coupled to transmembrane movement of ions, phosphorylative mechanism"	AT5G04930		-0.0986674	1.70464	1.92109		caa
13309	CATMA1OF02718F1	E2	OF	CDS	1	0	AT1G76690,AT1G76700	"DNAJ heat shock N-terminal domain-containing protein"	AT1G76700		-0.0985323	1.49418	1.64066		caa
5048	CATMA1OA31250R1	E2	OA	CDS	1	CATMA1A31250	AT1G32950	"subtilase family protein"	AT1G32950		-0.0983271	1.63095	1.56347		caa
363	CATMA1OA01940F1	E2	OA	CDS	1	CATMA1A01940	AT1G03060 AT1E02180	"WD-40 repeat family protein / beige-related"	AT1G03060		-0.0981929	1.08755	1.09373		caa
62208	CATMA5OA40995R1	E2	OA	CDS	5	CATMA5A40995	AT5G45130	RHA1	AT5G45130		-0.0980864	0.790771	0.737677		caa
27793	CATMA2ON101942F1	E2	ON	CDS	2	0	AT2G47930 AT2E43990	"AGP26/ATAGP26 (ARABINOGALACTAN PROTEINS 26)"	AT2G47930		-0.0979311	-0.431802	-0.640582		ccb
65572	CATMA5OA60770R1	E2	OA	CDS	5	CATMA5A60770	AT5G65450	"ubiquitin carboxyl-terminal hydrolase family protein / zinc finger (MYND type) family protein"	AT5G65450		-0.0968323	-0.548944	-0.878515		ccb
2777	CATMA1OA16150F1	E2	OA	CDS	1	CATMA1A16150	AT1G17147	"unknown protein"	AT1G17147		-0.0966373	3.15577	3.54351		caa
4926	CATMA1OA30510R1	E2	OA	CDS	1	CATMA1A30510	AT1G32170	"XTR4 (XYLOGLUCAN ENDOTRANSGLYCOSYLASE 4); hydrolase, acting on glycosyl bonds"	AT1G32170		-0.0965141	0.637156	0.447854		cac
11931	CATMA1OC71898F1	E2	OC	CDS	1	CATMA1C71898	AT1G60960	"IRT3 (Iron regulated transporter 3); cation transporter/ metal ion transporter"	AT1G60960		-0.0964627	-1.15822	-1.0986		cbb
39707	CATMA3OC57599F1	E2	OC	CDS	3	CATMA3C57599	AT3G46658,AT3G46660 AT3G46658	"UDP-glucoronosyl/UDP-glucosyl transferase family protein"	AT3G46660		-0.0963855	0.786956	0.607299		cac
1557	CATMA1OA08880F1	E2	OA	CDS	1	CATMA1A08880	AT1G10020	"unknown protein"	AT1G10020		-0.0963158	-0.476102	-0.635023		ccb
48702	CATMA4OA25880R1	E2	OA	CDS	4	CATMA4A25880	AT4G24160	"hydrolase, alpha/beta fold family protein"	AT4G24160		-0.0962131	1.61851	1.6845		caa
63165	CATMA5OA46990F1	E2	OA	CDS	5	CATMA5A46990	AT5G51060	"RHD2 (ROOT HAIR DEFECTIVE 2)"	AT5G51060		-0.0961486	0.618068	0.761336		cca
37399	CATMA3OA47550F1	E2	OA	CDS	3	CATMA3A47550	AT3G54620	"BZO2H4 (basic leucine zipper O2 homolog 4); transcription factor"	AT3G54620		-0.0961189	0.653185	0.62842		caa
60682	CATMA5OA26640R1	E2	OA	CDS	5	CATMA5A26640	AT5G28630	"glycine-rich protein"	AT5G28630		-0.0960763	2.48942	2.60825		caa
30451	CATMA2ON99086F1	V3	ON	otherRNA	2	0	AT2G13431 AT2G13431	0	AT2G13431		-0.096011	-0.764038	-0.928621		cbb
39957	CATMA3OC57806F1	E2	OC	CDS	3	CATMA3C57806	AT3G55150	"ATEXO70H1 (exocyst subunit EXO70 family protein H1); protein binding"	AT3G55150		-0.0957535	1.99051	2.45585		caa
50046	CATMA4OA33580R1	E2	OA	CDS	4	CATMA4A33580	AT4G31910	"transferase family protein"	AT4G31910		-0.0957388	-0.869224	-0.62452		cbb
52107	CATMA4OC42480F1	E2	OC	CDS	4	CATMA4C42480	AT4G24010,AT4G24015	"zinc finger (RING-H2 type) protein-related"	AT4G24015		-0.0957379	0.582479	0.626959		cca
24025	CATMA2OA42040F1	E2	OA	CDS	2	CATMA2A42040	AT2G43620	"chitinase, putative"	AT2G43620		-0.0956273	1.63455	1.79776		caa
21402	CATMA2OA26240R1	E2	OA	CDS	2	CATMA2A26240	AT2G27820	"PD1 (PREPHENATE DEHYDRATASE 1); prephenate dehydratase"	AT2G27820		-0.0954368	-0.854317	-0.343655		cbc
2663	CATMA1OA15410F1	E2	OA	CDS	1	CATMA1A15410	AT1G16420	"latex-abundant protein, putative (AMC8) / caspase family protein"	AT1G16420		-0.0954293	2.74588	3.36425		caa
19773	CATMA2OA16080F1	E2	OA	CDS	2	CATMA2A16080	AT2G17350	"unknown protein"	AT2G17350		-0.0953887	-0.768039	-0.752704		cbb
34462	CATMA3OA23850R1	E2	OA	CDS	3	CATMA3A23850	AT3G23920	"BMY7/TR-BAMY (beta-amylase 7); beta-amylase"	AT3G23920		-0.0949564	0.727858	0.693449		caa
39993	CATMA3OC57832F1	E2	OC	CDS	3	CATMA3C57832	AT3G56800	"CAM3 (CALMODULIN 3); calcium ion binding"	AT3G56800		-0.0948008	1.09529	1.20459		caa
31814	CATMA3OA07765R1	E2	OA	CDS	3	CATMA3A07765	AT3G08940	"LHCB4.2 (LIGHT HARVESTING COMPLEX PSII)"	AT3G08940		-0.0947985	-0.844637	-0.940262		cbb
46187	CATMA4OA08290F1	E2	OA	CDS	4	CATMA4A08290	AT4G08470	"MAPKKK10 (Mitogen-activated protein kinase kinase kinase 10); kinase"	AT4G08470		-0.0947952	0.454609	0.746672		cca
10880	CATMA1OC71127R1	E2	OC	CDS	1	CATMA1C71127	AT1G09645	"unknown protein"	AT1G09645		-0.094757	0.713538	0.610042		cac
9229	CATMA1OA61770F1	E2	OA	CDS	1	CATMA1A61770	AT1G72540	"protein kinase, putative"	AT1G72540		-0.0947412	0.374522	0.719719		cca
25794	CATMA2OC47541R1	E2	OC	CDS	2	CATMA2C47541	AT2G31880,AT2G31890	"leucine-rich repeat transmembrane protein kinase, putative"	AT2G31880		-0.0946705	2.03169	1.85857		caa
69870	CATMA5ON93900R1	E3	ON	CDS	5	CATMA5A20800	AT5G23320	"ATSTE14 (PRENYLCYSTEINE ALPHA-CARBOXYL METHYLTRANSFERASE 14A); protein-S-isoprenylcysteine O-methyltransferase"	AT5G23320		-0.0946246	-0.826834	-0.995056		cbb
59886	CATMA5OA20520R1	E2	OA	CDS	5	CATMA5A20520	AT5G23030	"TET12 (TETRASPANIN12)"	AT5G23030		-0.0942691	1.43796	1.65396		caa
39302	CATMA3OC57288R1	E2	OC	CDS	3	CATMA3C57288	AT3G20380	"meprin and TRAF homology domain-containing protein / MATH domain-containing protein"	AT3G20380		-0.0940799	-0.00523273	0.660802		cca
53705	CATMA4ON100294F1	E2	ON	CDS	4	0	AT4G19420	"pectinacetylesterase family protein"	AT4G19420		-0.0940292	-0.933642	-1.49451		cbb
19846	CATMA2OA16440R1	E2	OA	CDS	2	CATMA2A16440	AT2G17760	"aspartyl protease family protein"	AT2G17760		-0.0939937	1.30397	1.43087		caa
21873	CATMA2OA29160F1	E2	OA	CDS	2	CATMA2A29160	AT2G30990	"unknown protein"	AT2G30990		-0.093984	0.967374	0.733752		caa
27514	CATMA2ON101631R1	E2	ON	CDS	2	0	AT2G22080	"unknown protein"	AT2G22080		-0.0936832	-0.837474	-0.742344		cbb
32606	CATMA3OA12510R1	E2	OA	CDS	3	CATMA3A12510	AT3G13380	"BRL3 (BRI1-LIKE 3); protein binding / protein kinase"	AT3G13380		-0.0936168	0.719499	0.87196		caa
50064	CATMA4OA33700R1	E2	OA	CDS	4	CATMA4A33700	AT4G32030	"unknown protein"	AT4G32030		-0.0933227	0.860104	0.837256		caa
18546	CATMA2OA02250R1	E3	OA	CDS	2	CATMA2A02250	AT2G03330	"unknown protein"	AT2G03330		-0.0933018	-0.555277	-0.665409		ccb
59253	CATMA5OA16560F1	E2	OA	CDS	5	CATMA5A16560	AT5G18290	"SIP1;2 (SMALL AND BASIC INTRINSIC PROTEIN1B)"	AT5G18290		-0.0931697	0.878447	0.95937		caa
60583	CATMA5OA25460F1	E2	OA	CDS	5	CATMA5A25460	AT5G27930	"protein phosphatase 2C, putative / PP2C, putative"	AT5G27930		-0.0931598	-0.3915	-0.663843		ccb
41225	CATMA3ON100593F1	E3	ON	CDS	3	0	AT3G05165AT3G05165	"carbohydrate transporter/ sugar porter"	AT3G05165		-0.0929851	-0.405706	-0.620672		ccb
50264	CATMA4OA34910R1	E2	OA	CDS	4	CATMA4A34910	AT4G33160	"F-box family protein (FBX13)"	AT4G33160		-0.0929749	-1.29696	-1.38609		cbb
65696	CATMA5OA61460R1	E2	OA	CDS	5	CATMA5A61460	AT5G66070	"protein binding / zinc ion binding"	AT5G66070		-0.0928328	1.93	1.93477		caa
32539	CATMA3OA12080F1	V2	OA	otherRNA	3	0	AT3G13061AT3G13060,AT3G13061	0	AT3G13061		-0.0927951	-0.932524	-0.947179		cbb
49403	CATMA4OA29880F1	E2	OA	CDS	4	CATMA4A29880	AT4G28230,AT4G28240	"wound-responsive protein-related"	AT4G28240		-0.0927805	-1.33522	-1.04338		cbb
32616	CATMA3OA12580R1	E2	OA	CDS	3	CATMA3A12580	AT3G13435	"unknown protein"	AT3G13435		-0.0927153	0.934107	1.42466		caa
30860	CATMA3OA01926R1	E2	OA	CDS	3	CATMA3A01926	AT3G03020	"unknown protein"	AT3G03020		-0.0926195	1.16671	1.21726		caa
1932	CATMA1OA11060R1	E2	OA	CDS	1	CATMA1A11060	AT1G12010	"1-aminocyclopropane-1-carboxylate oxidase, putative / ACC oxidase, putative"	AT1G12010		-0.0925084	0.159843	0.712253		cca
37745	CATMA3OA49680F1	E2	OA	CDS	3	CATMA3A49680	AT3G56710	"SIB1 (SIGMA FACTOR BINDING PROTEIN 1); binding"	AT3G56710		-0.0924551	1.09037	0.944146		caa
46029	CATMA4OA05710F1	E2	OA	CDS	4	CATMA4A05710	AT4G05070	"unknown protein"	AT4G05070		-0.0923966	-0.638227	-0.582973		cbc
56750	CATMA5OA01180R1	E2	OA	CDS	5	CATMA5A01180	AT5G02100	"UNE18 (unfertilized embryo sac 18); oxysterol binding"	AT5G02100		-0.0920926	0.498984	0.624062		cca
72443	CATMA5ON99745F1	E2	ON	CDS	5	0	AT5G46080	"protein kinase family protein"	AT5G46080		-0.0920399	2.50589	2.64937		caa
68904	CATMA5ON91566R1	E2	ON	CDS	5	0	AT5G01750	"unknown protein"	AT5G01750		-0.0919999	1.23351	1.28499		caa
46702	CATMA4OA12200R1	E2	OA	CDS	4	CATMA4A12200	AT4G12065,AT4G12070	"unknown protein"	AT4G12070		-0.0917491	0.81275	0.847678		caa
33996	CATMA3OA20890R1	E2	OA	CDS	3	CATMA3A20890	AT3G21060,AT3G21070	"transducin family protein / WD-40 repeat family protein"	AT3G21060		-0.0917406	-0.52137	-0.643857		ccb
36327	CATMA3OA41120F1	E2	OA	CDS	3	CATMA3A41120	AT3G48090	"EDS1 (ENHANCED DISEASE SUSCEPTIBILITY 1); signal transducer/ triacylglycerol lipase"	AT3G48090		-0.0915713	1.42741	1.7356		caa
37210	CATMA3OA46440R1	E2	OA	CDS	3	CATMA3A46440,CATMA3A46440_N,CATMA3C57770	AT3G53490	"unknown protein"	AT3G53490		-0.0915421	0.680091	0.564429		cac
46840	CATMA4OA13260R1	E2	OA	CDS	4	CATMA4A13260	AT4G13160	"unknown protein"	AT4G13160		-0.0915194	-0.57552	-0.619297		ccb
23113	CATMA2OA36595F1	E2	OA	CDS	2	CATMA2A36595	AT2G38290	"ATAMT2 (AMMONIUM TRANSPORTER 2)"	AT2G38290		-0.0914888	0.958188	1.23082		caa
54230	CATMA4ON90145R1	E2	ON	CDS	4	0	AT4G26288,AT4G26300AT4G26288,AT4G26290,AT4G26300	"unknown protein"	AT4G26288		-0.0912581	-0.868809	-0.848271		cbb
24965	CATMA2OB28060F1	E2	OB	CDS	2	CATMA2B28060	AT2G29670	binding	AT2G29670		-0.0911203	-1.00993	-1.52532		cbb
69715	CATMA5ON93829F1	M2	ON	CDS	5	0	AT5G01710,AT5G01710,AT5G01712,AT5G01712	"unknown protein","unknown protein"	AT5G01710		-0.0910736	0.750391	0.720235		caa
52548	CATMA4OC42786R1	V2	OC	otherRNA	4	CATMA4C42786	AT4G13495	0	AT4G13495		-0.0908336	-0.958904	-0.928524		cbb
57709	CATMA5OA07160F1	E2	OA	CDS	5	CATMA5A07160	AT5G07900,AT5G07910	"leucine-rich repeat family protein"	AT5G07910		-0.0907891	0.684831	0.656357		caa
56784	CATMA5OA01370R1	E2	OA	CDS	5	CATMA5A01370	AT5G02310	"PRT6 (PROTEOLYSIS 6): ubiquitin-protein ligase/ zinc ion binding"	AT5G02310		-0.0907135	0.747769	0.775245		caa
62120	CATMA5OA40380R1	E2	OA	CDS	5	CATMA5A40380	AT5G44580	"unknown protein"	AT5G44580		-0.0906368	-1.03466	-0.913766		cbb
65894	CATMA5OA62520R1	E2	OA	CDS	5	CATMA5A62520	AT5G67070	"RALFL34 (RALF-LIKE 34)"	AT5G67070		-0.0905729	-0.81571	-0.647772		cbb
52858	CATMA4OF01425R1	E3	OF	CDS	4	CATMA_GFT_01425	AT4G01770	"RGXT1 (RHAMNOGALACTURONAN XYLOSYLTRANSFERASE 1); UDP-xylosyltransferase"	AT4G01770		-0.0904982	1.68705	2.05809		caa
21324	CATMA2OA25650R1	E2	OA	CDS	2	CATMA2A25650	AT2G27270	"unknown protein"	AT2G27270		-0.0904341	0.734882	0.539845		cac
48965	CATMA4OA27310F1	E2	OA	CDS	4	CATMA4A27310	AT4G25610,AT4G25620	"hydroxyproline-rich glycoprotein family protein"	AT4G25620		-0.0902272	-0.633608	-0.652509		cbb
21132	CATMA2OA24550R1	E2	OA	CDS	2	CATMA2A24550	AT2G26170,AT2G26180	"CYP711A1 (MORE AXILLARY BRANCHES 1); oxygen binding"	AT2G26170		-0.0900574	-0.561602	-0.725569		ccb
3654	CATMA1OA21725R1	E2	OA	CDS	1	CATMA1A21725	AT1G22640	"MYB3 (myb domain protein 3); DNA binding / transcription factor"	AT1G22640		-0.0899635	-0.916222	-0.815416		cbb
66027	CATMA5OC64020F1	E2	OC	CDS	5	CATMA5C64020	AT5G02020	"unknown protein"	AT5G02020		-0.0899002	0.777077	0.951477		caa
20163	CATMA2OA18480F1	E2	OA	CDS	2	CATMA2A18480	AT2G19990	"PR-1-LIKE (PATHOGENESIS-RELATED PROTEIN-1-LIKE)"	AT2G19990		-0.0898124	-0.684157	-1.41696		cbb
66817	CATMA5OC64549F1	E2	OC	CDS	5	CATMA5C64549	AT5G35480 ATREP15_7510	"unknown protein"	AT5G35480		-0.0896076	-0.770556	-1.03223		cbb
32721	CATMA3OA13190F1	E2	OA	CDS	3	CATMA3A13190	AT3G13965	pseudogene	AT3G13965		-0.0896058	0.698485	0.440206		cac
20592	CATMA2OA20990R1	E2	OA	CDS	2	CATMA2A20990	AT2G22475	"GRAM domain-containing protein / ABA-responsive protein-related"	AT2G22475		-0.0891975	0.789702	1.00559		caa
65944	CATMA5OA62790R1	E2	OA	CDS	5	CATMA5A62790	AT5G67340	"armadillo/beta-catenin repeat family protein / U-box domain-containing protein"	AT5G67340		-0.088975	1.89316	1.8561		caa
67967	CATMA5OD03368F1	E3	OD	CDS	5	CATMA5D03368	AT5G49850	"jacalin lectin family protein"	AT5G49850		-0.0889303	0.665751	0.580088		cac
3798	CATMA1OA22530R1	E2	OA	CDS	1	CATMA1A22530	AT1G23550,AT1G23560	"SRO2 (SIMILAR TO RCD ONE 2); NAD+ ADP-ribosyltransferase"	AT1G23550		-0.0888706	1.48267	1.33256		caa
53420	CATMA4ON100062R1	E2	ON	CDS	4	CATMA4A05380	AT4G04800	"methionine sulfoxide reductase domain-containing protein / SeIR domain-containing protein"	AT4G04800		-0.0887563	0.638162	0.710816		caa
30360	CATMA2ON98742R1	R4	ON	tRNA	1,2,4	0	AT1G61910,AT2G36150,AT4G18255	"tRNA-Leu (anticodon: TAG)","tRNA-Leu (anticodon: TAG)","tRNA-Leu (anticodon: TAG)"	AT1G61910		-0.088692	1.5508	1.50626		caa
60345	CATMA5OA23570F1	E2	OA	CDS	5	CATMA5A23570	AT5G25920	"unknown protein"	AT5G25920		-0.0886901	1.48244	1.44224		caa
3404	CATMA1OA20090R1	E2	OA	CDS	1	CATMA1A20090	AT1G21050	"unknown protein"	AT1G21050		-0.0885399	-0.62908	-0.559786		cbc
7761	CATMA1OA52480F1	E2	OA	CDS	1	CATMA1A52480	AT1G63245	"CLE14 (CLAVATA3/ESR-RELATED 14); receptor binding"	AT1G63245		-0.0885351	1.31206	1.37967		caa
52184	CATMA4OC42536R1	E2	OC	CDS	4	CATMA4A30050,CATMA4C42536	AT4G28400,AT4G28405	"protein phosphatase 2C, putative / PP2C, putative"	AT4G28400		-0.0885094	1.6036	1.60978		caa
47616	CATMA4OA18450R1	E2	OA	CDS	4	CATMA4A18450	AT4G17410	"unknown protein"	AT4G17410		-0.0883595	0.7586	0.587171		cac
49882	CATMA4OA32650R1	E2	OA	CDS	4	CATMA4A32650	AT4G30993	"unknown protein"	AT4G30993		-0.0882917	-0.575682	-0.657589		ccb
9439	CATMA1OA63080F1	E2	OA	CDS	1	CATMA1A63080	AT1G73760	"zinc finger (C3HC4-type RING finger) family protein"	AT1G73760		-0.0881552	-0.48208	-0.664259		ccb
48143	CATMA4OA22270F1	E3	OA	CDS	4	CATMA4A22270	AT4G20780	"calcium-binding protein, putative"	AT4G20780		-0.0880867	3.40419	3.74825		caa
57371	CATMA5OA05040F1	E2	OA	CDS	5	CATMA5A05040	AT5G05850	"leucine-rich repeat family protein"	AT5G05850		-0.0880136	1.6226	1.83088		caa
8109	CATMA1OA54890F1	E2	OA	CDS	1	CATMA1A54890	AT1G65610	"endo-1,4-beta-glucanase, putative / cellulase, putative"	AT1G65610		-0.0880104	1.19683	1.28303		caa
2070	CATMA1OA11800R1	E2	OA	CDS	1	CATMA1A11800	AT1G12805	"nucleotide binding"	AT1G12805		-0.0879958	-0.30085	0.675795		cca
64242	CATMA5OA53360R1	E2	OA	CDS	5	CATMA5A53360	AT5G57655	"xylose isomerase family protein"	AT5G57655		-0.0879807	-0.346658	-0.687357		ccb
19147	CATMA2OA09190F1	E2	OA	CDS	2	CATMA2A09190	AT2G11000	"ATMAK10 (Arabidopsis thaliana MAK10 homologue); acetyltransferase"	AT2G11000		-0.0879706	-0.613037	-0.697375		ccb
[truncated: 4,009 more rows]
